# Supplementary material for: Selenium Level and Dyslipidemia in Rural Elderly Chinese
Source: PLoS One. 2015 Sep 18;10(9):e0136706. doi: 10.1371/journal.pone.0136706 (PMC4575098; doi:10.1371/journal.pone.0136706)
Supplement: S1 File [file pone.0136706.s001.xls]

## Sheet: #LN00015
subject	nailse(ug/g)	gender(female=0)	age	alcohol consumer	smoker	APOE e4	bmi	physical activity (metclass)	high-tc	high-tg	high-ldlc	low-hdlc	bmigr	medication use for cardiovascular disease	agegr	selenium quartile group
1	0.263	1	77	0	1	0	28.76	3	1	1	1	0	3	0	2	1
2	0.222	0	74	0	0	0	22.52	3	0	0	0	0	2	1	1	1
3	0.238	1	73	0	0	0	24.34	3	0	0	0	0	2	0	1	1
4	0.289	1	74	1	1	1	19.92	3	1	0	0	0	2	0	1	1
5	0.303	1	77	0	0	1	26.23	3	0	0	0	1	3	0	2	1
6	0.301	1	79	1	1	0	21.08	3	1	0	0	0	2	0	2	1
7	0.201	0	74	0	0	1	19.44	3	0	1	0	0	2	0	1	1
8	0.24	1	82	0	0	0	19.53	3	0	0	0	1	2	0	2	1
9	0.315	1	72	1	1	1	21.56	3	0	0	0	1	2	0	1	1
10	0.224	1	79	1	1	0	25.3	3	0	0	0	0	3	1	2	1
11	0.312	0	72	1	0	0	19.48	3	0	0	0	0	2	0	1	1
12	0.185	1	72	1	0	0	21.26	3	0	0	0	0	2	1	1	1
13	0.305	1	72	0	0	0	24.61	3	0	0	0	0	2	0	1	1
14	0.318	1	72	0	1	0	21.08	3	0	0	0	0	2	0	1	1
15	0.234	0	77	0	0	0	23.11	3	1	1	0	0	2	0	2	1
16	0.291	0	77	0	0	0	18.38	3	1	0	1	0	1	0	2	1
17	0.281	0	85	0	0	0	22.06	3	0	0	0	0	2	1	2	1
18	0.31	1	80	0	0	1	21.99	3	1	0	1	0	2	0	2	1
19	0.311	1	77	0	1	0	24.12	3	0	0	0	0	2	0	2	1
20	0.275	1	65	1	1	0	17.78	3	1	0	0	0	1	0	1	1
21	0.315	1	66	1	0	0	21.76	3	0	0	0	0	2	1	1	1
22	0.308	0	70	1	0	0	20.06	3	0	0	0	0	2	0	1	1
23	0.301	1	69	0	1	0	17.29	3	0	0	0	0	1	0	1	1
24	0.196	1	66	1	1	0	22.68	3	0	0	0	0	2	1	1	1
25	0.306	1	68	1	1	0	25	3	0	1	0	1	3	1	1	1
26	0.302	0	66	0	0	0	17.04	3	0	0	0	0	1	0	1	1
27	0.269	0	70	0	0	0	23.28	3	1	1	0	0	2	0	1	1
28	0.286	0	71	0	0	0	22.03	3	0	0	0	0	2	1	1	1
29	0.214	0	92	0	0	0	20	3	0	0	0	0	2	0	2	1
30	0.237	1	69	0	0	0	21.91	3	0	0	0	0	2	0	1	1
31	0.201	0	66	0	0	0	24.84	3	0	0	0	0	2	0	1	1
32	0.24	0	65	0	0	0	24.43	3	1	1	0	0	2	0	1	1
33	0.187	1	68	0	1	0	24.22	3	0	0	0	0	2	0	1	1
34	0.292	1	69	1	1	0	21.93	3	1	0	0	0	2	0	1	1
35	0.258	1	67	0	0	0	22.86	3	0	0	0	0	2	0	1	1
36	0.248	0	67	0	0	0	22.05	3	0	0	0	0	2	1	1	1
37	0.301	0	71	0	0	0	19.48	3	0	0	0	1	2	0	1	1
38	0.227	1	66	1	1	0	16.56	3	0	0	0	0	1	0	1	1
39	0.187	0	76	1	1	0	24.08	3	0	0	0	1	2	0	2	1
40	0.208	0	67	0	0	0	20.64	3	0	0	0	0	2	1	1	1
41	0.276	0	68	0	0	0	21	3	1	1	0	0	2	1	1	1
42	0.292	1	68	1	1	0	26.64	3	0	1	0	1	3	1	1	1
43	0.299	1	66	0	1	0	20.83	3	0	0	0	0	2	0	1	1
44	0.312	1	67	1	1	1	20.08	3	0	0	0	0	2	0	1	1
45	0.174	1	66	0	1	0	22.1	3	0	0	0	0	2	0	1	1
46	0.193	1	84	1	0	0	27.17	3	1	0	1	0	3	1	2	1
47	0.319	1	77	0	1	0	22.41	3	0	0	0	0	2	0	2	1
48	0.26	1	76	0	0	0	24.37	3	0	0	0	0	2	0	2	1
49	0.281	1	83	0	0	0	21.28	3	0	0	0	1	2	0	2	1
50	0.311	0	87	1	1	0	31.08	2	0	0	0	1	3	0	2	1
51	0.287	0	73	0	1	0	21.17	3	0	0	0	1	2	1	1	1
52	0.311	1	71	1	1	0	19.91	3	0	0	0	0	2	0	1	1
53	0.226	1	80	1	1	1	18.98	3	0	0	0	1	2	0	2	1
54	0.135	1	70	0	1	0	20.36	3	0	0	0	0	2	0	1	1
55	0.191	0	66	0	0	0	21.5	1	1	1	0	0	2	1	1	1
56	0.241	1	75	0	0	0	21.33	3	0	0	0	0	2	1	1	1
57	0.243	0	85	0	0	1	17.6	2	0	0	0	0	1	1	2	1
58	0.222	1	77	1	1	0	22.96	2	0	0	0	0	2	0	2	1
59	0.223	0	71	1	0	0	20.17	3	0	0	0	0	2	0	1	1
60	0.254	1	75	0	0	1	18.43	2	0	0	0	0	1	0	1	1
61	0.222	1	72	1	1	0	22.03	3	0	0	0	0	2	0	1	1
62	0.143	1	78	0	0	0	18.26	3	0	0	0	1	1	0	2	1
63	0.27	0	74	1	0	0	19.7	3	0	0	0	0	2	0	1	1
64	0.275	0	72	0	0	0	18.67	3	0	0	0	0	2	0	1	1
65	0.22	1	77	1	1	0	20.17	2	0	0	0	0	2	0	2	1
66	0.245	1	77	1	0	0	18.37	3	0	0	0	1	1	0	2	1
67	0.241	0	74	0	0	1	23.07	3	0	0	0	0	2	1	1	1
68	0.26	0	83	1	1	0	16.2	3	0	0	0	1	1	1	2	1
69	0.278	0	83	1	0	0	21.7	1	0	0	0	0	2	0	2	1
70	0.253	1	67	1	1	0	25.97	3	0	0	0	1	3	0	1	1
71	0.204	1	68	1	1	0	21.48	3	0	0	0	1	2	0	1	1
72	0.232	1	70	0	0	1	20.44	3	0	0	0	1	2	0	1	1
73	0.224	0	67	0	0	0	19.91	3	0	0	0	0	2	0	1	1
74	0.224	1	72	1	0	0	29	3	0	0	0	1	3	0	1	1
75	0.259	1	85	1	1	0	21.5	3	0	0	0	0	2	0	2	1
76	0.22	0	75	0	0	1	19.11	3	0	0	0	0	2	0	1	1
77	0.161	0	79	0	0	0	30.28	3	0	0	0	1	3	0	2	1
78	0.189	1	67	1	1	0	26.56	3	0	0	0	0	3	0	1	1
79	0.196	1	68	0	1	0	22.03	3	0	0	0	0	2	0	1	1
80	0.224	1	74	0	1	0	20.81	3	0	0	0	0	2	0	1	1
81	0.215	1	75	1	0	0	21.88	3	0	0	0	0	2	1	1	1
82	0.286	1	83	0	0	0	18.43	2	0	0	0	0	1	0	2	1
83	0.157	1	75	1	0	0	18.43	3	0	0	0	0	1	0	1	1
84	0.273	1	75	1	1	0	20.24	3	0	0	0	0	2	0	1	1
85	0.236	1	75	1	1	1	21.6	2	0	0	0	0	2	0	1	1
86	0.237	0	83	0	0	0	22.96	2	0	0	0	0	2	0	2	1
87	0.286	0	74	1	0	0	18.58	3	0	0	0	0	2	0	1	1
88	0.215	0	79	0	0	0	21	3	0	0	0	1	2	0	2	1
89	0.296	1	76	1	1	1	26.89	3	0	0	0	1	3	0	2	1
90	0.212	0	72	0	1	1	26.84	3	0	0	0	1	3	0	1	1
91	0.315	0	73	1	0	0	19.83	3	0	0	0	1	2	0	1	1
92	0.087	1	83	1	1	0	24.56	3	0	0	0	0	2	0	2	1
93	0.291	1	87	1	0	0	23.22	3	0	0	0	0	2	0	2	1
94	0.104	0	74	0	0	1	27.19	3	0	0	0	1	3	0	1	1
95	0.316	1	74	1	1	0	17.58	3	0	0	0	0	1	1	1	1
96	0.304	0	69	1	0	0	22.68	3	0	0	0	1	2	1	1	1
97	0.217	1	74	1	0	0	19.63	3	0	0	0	0	2	1	1	1
98	0.312	1	78	0	0	0	21.09	3	0	0	0	1	2	0	2	1
99	0.146	1	74	0	0	0	19.56	3	0	1	0	1	2	0	1	1
100	0.192	1	73	1	1	0	21.36	3	0	0	0	1	2	0	1	1
101	0.31	0	70	1	0	0	21.08	3	0	0	0	0	2	0	1	1
102	0.19	1	82	1	1	1	21.71	2	0	0	0	1	2	0	2	1
103	0.213	0	78	0	0	0	19.23	3	1	0	1	0	2	0	2	1
104	0.234	0	79	0	0	0	22.52	3	0	0	0	1	2	0	2	1
105	0.123	1	78	0	0	0	20	3	0	0	0	1	2	0	2	1
106	0.283	0	72	1	0	0	20.78	2	0	0	0	0	2	0	1	1
107	0.316	1	75	1	1	0	24.06	3	0	0	0	1	2	0	1	1
108	0.159	0	81	0	0	0	21.22	3	0	0	0	1	2	1	2	1
109	0.138	1	75	1	1	1	20.03	3	0	0	0	0	2	0	1	1
110	0.186	1	73	0	0	1	22.22	3	0	0	0	1	2	0	1	1
111	0.174	1	77	1	1	0	17.2	3	0	0	0	0	1	0	2	1
112	0.254	1	77	0	0	0	19.15	2	0	0	0	0	2	0	2	1
113	0.168	1	82	0	0	0	20.03	3	0	0	0	0	2	0	2	1
114	0.187	1	73	0	1	0	21.1	3	0	0	0	1	2	0	1	1
115	0.201	1	78	0	0	0	21.22	3	0	0	0	0	2	0	2	1
116	0.243	0	78	1	1	0	24.67	2	0	0	0	0	2	0	2	1
117	0.249	0	71	0	0	0	17.85	3	0	0	0	1	1	0	1	1
118	0.225	0	80	1	1	0	23.56	3	0	0	0	0	2	0	2	1
119	0.191	1	74	0	1	0	24.14	3	0	0	0	1	2	0	1	1
120	0.269	1	88	1	0	0	21.36	3	0	0	0	0	2	0	2	1
121	0.202	1	72	0	0	0	27.47	3	0	0	0	0	3	0	1	1
122	0.226	0	73	1	0	0	22.35	3	0	0	0	1	2	0	1	1
123	0.237	0	86	1	1	1	17.31	1	0	0	0	0	1	0	2	1
124	0.168	1	75	1	1	0	18.2	3	0	0	0	0	1	0	1	1
125	0.227	0	72	0	0	0	17.15	3	0	0	0	1	1	0	1	1
126	0.177	0	72	1	0	1	26.16	2	0	0	0	0	3	0	1	1
127	0.222	0	87	0	0	0	21.13	2	0	0	0	1	2	0	2	1
128	0.24	1	76	1	1	0	24.69	3	0	0	0	0	2	0	2	1
129	0.196	0	74	0	0	0	16.89	3	0	0	0	1	1	0	1	1
130	0.277	1	74	0	1	0	21.36	3	0	0	0	1	2	1	1	1
131	0.229	0	74	0	0	0	25.3	3	0	1	0	0	3	0	1	1
132	0.314	1	81	1	0	0	22.31	3	0	0	0	0	2	0	2	1
133	0.27	0	78	0	0	0	20.92	2	0	0	0	0	2	0	2	1
134	0.268	0	81	1	0	0	22.49	2	0	0	1	1	2	0	2	1
135	0.306	0	73	0	0	0	.	.	0	0	0	0	1	0	1	1
136	0.227	0	79	0	0	1	16.22	3	0	0	0	0	1	1	2	1
137	0.233	0	76	1	0	0	21.11	3	0	0	0	0	2	0	2	1
138	0.258	1	76	1	1	0	16.41	2	0	0	0	0	1	0	2	1
139	0.269	1	75	1	1	0	19.74	3	0	0	0	0	2	0	1	1
140	0.259	0	74	0	0	0	18.77	2	0	0	0	0	2	0	1	1
141	0.235	0	83	1	1	0	19.45	3	0	0	0	0	2	0	2	1
142	0.289	1	89	1	1	0	19.63	3	0	0	0	1	2	0	2	1
143	0.241	0	77	0	0	0	17.36	2	0	0	0	0	1	0	2	1
144	0.241	0	81	1	0	0	21.62	3	0	0	0	0	2	1	2	1
145	0.164	1	83	1	0	0	20.69	2	0	0	0	0	2	0	2	1
146	0.276	0	77	1	0	0	18.92	1	0	0	0	1	2	0	2	1
147	0.215	1	72	1	1	1	23.51	3	0	1	1	0	2	1	1	1
148	0.246	0	78	0	0	0	19.84	3	0	0	0	1	2	0	2	1
149	0.108	1	74	0	0	0	22.83	3	0	0	0	1	2	0	1	1
150	0.23	1	77	1	0	1	23.12	2	0	0	0	1	2	0	2	1
151	0.299	1	82	0	1	0	27.59	3	0	0	0	0	3	0	2	1
152	0.182	0	87	0	0	0	23.46	2	1	1	1	0	2	0	2	1
153	0.176	1	75	1	0	0	21.68	2	0	0	0	0	2	0	1	1
154	0.141	1	87	1	1	0	20.89	2	0	0	0	0	2	0	2	1
155	0.126	0	78	0	0	0	17.51	3	0	0	0	1	1	0	2	1
156	0.197	1	72	1	1	0	18.37	1	0	0	0	0	1	0	1	1
157	0.274	1	80	0	0	0	18.43	3	0	0	0	1	1	0	2	1
158	0.192	0	85	0	0	0	20.74	3	0	0	0	0	2	0	2	1
159	0.224	0	73	0	0	1	19.5	3	0	0	0	1	2	0	1	1
160	0.216	1	78	1	1	0	23.5	3	0	0	0	0	2	1	2	1
161	0.158	1	79	0	0	0	20.06	3	0	0	0	1	2	0	2	1
162	0.196	1	73	1	0	0	19.08	3	0	0	0	0	2	0	1	1
163	0.113	1	76	0	0	1	19.29	3	0	0	0	0	2	0	2	1
164	0.078	1	78	0	1	0	22.31	3	0	0	0	1	2	0	2	1
165	0.265	0	75	1	0	0	19.84	3	0	0	0	1	2	0	1	1
166	0.263	0	73	0	0	0	24.78	3	0	0	0	1	2	1	1	1
167	0.259	0	75	0	0	1	26.64	3	0	0	0	1	3	0	1	1
168	0.3	1	79	1	1	0	18.83	2	0	0	0	1	2	0	2	1
169	0.199	0	74	1	0	0	25.64	3	0	0	0	1	3	0	1	1
170	0.185	1	79	1	1	0	19.96	3	0	0	0	1	2	0	2	1
171	0.299	0	79	0	0	0	21.29	2	0	0	0	1	2	0	2	1
172	0.23	1	72	1	1	0	20.08	3	0	0	0	0	2	1	1	1
173	0.148	0	80	0	0	0	23.65	3	0	0	0	0	2	0	2	1
174	0.222	1	72	0	1	0	22.39	3	0	0	0	1	2	0	1	1
175	0.174	1	80	1	0	1	23.05	3	0	0	0	0	2	0	2	1
176	0.185	0	75	0	0	0	17.54	2	0	0	0	1	1	0	1	1
177	0.253	1	72	1	1	0	18.9	3	0	0	0	0	2	0	1	1
178	0.268	0	83	0	0	0	20.62	3	0	0	0	0	2	0	2	1
179	0.262	1	79	1	1	0	20.7	3	0	0	0	0	2	0	2	1
180	0.308	1	83	1	0	0	18.37	3	0	0	0	1	1	0	2	1
181	0.291	1	80	1	1	0	24	3	0	0	0	0	2	0	2	1
182	0.275	0	75	0	0	0	27.83	2	0	0	0	0	3	0	1	1
183	0.294	1	72	1	1	0	19.63	3	0	0	0	0	2	0	1	1
184	0.21	0	72	0	0	0	18.92	3	0	0	0	1	2	0	1	1
185	0.248	1	74	1	1	0	35.94	2	0	0	0	0	3	0	1	1
186	0.238	1	72	0	0	0	25.48	2	0	0	0	1	3	1	1	1
187	0.168	1	70	1	0	0	22.86	3	0	0	0	1	2	0	1	1
188	0.16	0	80	0	0	1	22.37	3	0	0	0	0	2	0	2	1
189	0.271	0	77	1	0	0	20.54	3	0	0	0	0	2	0	2	1
190	0.275	0	74	1	0	0	29.78	3	0	0	0	0	3	0	1	1
191	0.111	1	78	0	0	0	22.19	3	0	0	0	1	2	0	2	1
192	0.283	0	75	0	0	0	23.81	3	0	0	0	1	2	0	1	1
193	0.288	1	74	1	1	0	16.52	3	0	1	0	1	1	0	1	1
194	0.173	0	80	0	0	0	34.23	3	0	0	0	1	3	0	2	1
195	0.289	1	75	1	1	0	22.03	3	0	0	0	1	2	0	1	1
196	0.274	1	78	1	1	0	16.23	3	0	0	0	0	1	0	2	1
197	0.219	0	74	0	0	0	22.83	3	0	0	0	0	2	1	1	1
198	0.25	1	80	0	1	0	21.23	3	0	0	0	1	2	0	2	1
199	0.264	1	80	1	0	0	20.83	3	0	0	0	1	2	0	2	1
200	0.243	0	71	0	0	0	24.44	3	0	0	0	0	2	0	1	1
201	0.188	0	86	0	0	0	20	3	0	0	0	1	2	0	2	1
202	0.162	1	81	0	1	0	20.83	3	0	0	0	0	2	0	2	1
203	0.213	1	77	1	1	0	24.03	2	0	1	0	1	2	0	2	1
204	0.094	0	75	0	0	0	14.62	3	0	0	0	0	1	0	1	1
205	0.184	1	77	0	1	0	25.15	3	0	0	0	1	3	0	2	1
206	0.248	0	85	1	0	0	21.36	1	0	0	0	1	2	0	2	1
207	0.208	1	72	0	0	0	17.78	3	0	0	0	0	1	0	1	1
208	0.228	0	71	0	0	0	18.97	3	0	0	0	1	2	0	1	1
209	0.234	1	78	0	0	0	20.22	3	0	0	0	1	2	0	2	1
210	0.217	1	83	1	1	0	16.89	2	0	0	0	1	1	0	2	1
211	0.208	0	71	0	0	0	27.24	3	0	0	0	1	3	0	1	1
212	0.23	1	82	0	1	0	23.31	3	0	0	0	0	2	0	2	1
213	0.172	1	71	1	1	0	20.31	3	0	0	0	0	2	0	1	1
214	0.253	1	79	1	0	0	27.27	3	0	0	0	1	3	0	2	1
215	0.27	0	76	0	0	0	25.36	3	0	0	0	1	3	0	2	1
216	0.239	0	75	1	1	0	30.38	3	0	0	0	0	3	1	1	1
217	0.312	1	76	1	1	0	23.31	2	0	0	0	1	2	0	2	1
218	0.134	0	80	0	0	0	17.78	2	0	0	0	1	1	0	2	1
219	0.202	1	78	0	0	0	19.4	2	0	0	0	1	2	0	2	1
220	0.139	1	76	1	1	0	20.96	3	0	0	0	0	2	0	2	1
221	0.213	0	79	0	0	1	24.03	3	0	0	0	1	2	1	2	1
222	0.265	1	78	0	1	0	25.71	3	0	0	0	1	3	0	2	1
223	0.157	1	79	1	1	0	21.94	3	0	0	0	0	2	0	2	1
224	0.236	1	80	1	1	0	21.23	2	0	0	0	1	2	0	2	1
225	0.159	0	74	0	0	0	16.65	3	0	0	0	1	1	1	1	1
226	0.162	1	75	1	0	1	27.35	3	0	0	0	1	3	0	1	1
227	0.129	0	74	0	0	0	18.72	2	0	0	0	1	2	0	1	1
228	0.282	0	72	0	0	0	31.11	3	0	0	0	1	3	1	1	1
229	0.231	1	79	1	1	0	21.05	3	0	0	0	1	2	0	2	1
230	0.22	1	78	0	0	0	24.03	3	0	0	0	1	2	0	2	1
231	0.134	1	81	1	1	0	20.83	3	0	0	0	1	2	0	2	1
232	0.116	0	69	0	0	0	21.7	3	0	0	0	1	2	0	1	1
233	0.181	0	83	0	1	0	19.37	2	0	0	0	0	2	0	2	1
234	0.221	0	76	0	0	1	18.24	3	0	0	0	1	1	0	2	1
235	0.239	1	99	1	0	0	18.29	3	0	0	0	0	1	0	2	1
236	0.134	1	72	1	1	0	20.93	3	0	0	0	0	2	0	1	1
237	0.131	1	73	1	1	0	22.23	3	0	0	0	0	2	0	1	1
238	0.223	0	72	0	0	0	22.83	2	0	1	0	1	2	0	1	1
239	0.095	1	78	0	1	0	22.58	3	0	0	0	1	2	0	2	1
240	0.226	1	74	1	1	0	21.47	3	0	0	0	1	2	0	1	1
241	0.177	0	72	0	0	0	20.54	3	0	0	0	1	2	0	1	1
242	0.22	0	78	1	0	0	21.37	2	0	0	0	1	2	0	2	1
243	0.188	1	76	0	0	0	26.44	3	0	0	0	1	3	0	2	1
244	0.152	1	80	0	0	0	19.22	3	0	0	0	0	2	0	2	1
245	0.317	1	77	0	1	0	17.31	3	0	0	0	1	1	0	2	1
246	0.307	0	72	0	0	0	18.47	3	0	0	0	0	1	1	1	1
247	0.279	1	72	1	1	0	20.83	3	0	0	0	0	2	0	1	1
248	0.3	1	80	1	1	0	20.62	3	0	0	0	0	2	0	2	1
249	0.129	0	80	1	0	0	16.23	3	0	0	0	0	1	0	2	1
250	0.292	1	80	0	0	1	19.91	3	0	0	0	0	2	0	2	1
251	0.267	0	74	0	0	1	18.92	1	1	0	1	0	2	0	1	1
252	0.282	0	75	0	0	0	21.93	3	0	0	0	0	2	0	1	1
253	0.213	1	74	1	1	0	25.81	3	0	0	0	1	3	0	1	1
254	0.236	0	73	1	0	0	20.93	3	0	0	0	1	2	0	1	1
255	0.193	1	79	1	1	0	22.48	2	0	0	0	1	2	0	2	1
256	0.2	0	85	0	0	0	27.01	3	0	0	0	0	3	1	2	1
257	0.279	1	73	0	1	0	26.58	3	0	0	0	1	3	0	1	1
258	0.205	0	76	0	0	0	18.77	3	0	0	0	1	2	0	2	1
259	0.299	0	87	0	0	0	21.91	2	0	0	0	1	2	1	2	1
260	0.239	1	79	0	0	0	22.19	2	0	0	0	1	2	0	2	1
261	0.208	0	69	0	0	0	26.4	2	0	1	0	1	3	1	1	1
262	0.182	1	74	0	0	0	18.58	3	0	0	0	0	2	0	1	1
263	0.168	1	75	1	1	0	21.36	3	0	0	0	0	2	0	1	1
264	0.208	1	66	0	1	0	21.09	3	0	0	0	0	2	0	1	1
265	0.196	1	77	1	1	0	19.78	3	0	0	0	1	2	0	2	1
266	0.184	0	72	0	1	0	23.81	3	1	0	1	0	2	0	1	1
267	0.192	0	77	0	0	0	19.43	3	0	0	0	1	2	1	2	1
268	0.279	1	76	0	1	0	20.08	3	0	0	0	1	2	0	2	1
269	0.192	1	79	0	0	0	23.11	3	0	0	0	1	2	0	2	1
270	0.196	1	89	0	1	0	20.27	3	0	0	0	0	2	0	2	1
271	0.247	1	74	1	1	0	23.63	2	0	0	0	1	2	0	1	1
272	0.257	0	73	1	1	0	19.56	3	0	0	0	0	2	0	1	1
273	0.25	1	75	1	1	0	20.78	3	0	0	0	0	2	0	1	1
274	0.266	1	78	1	0	0	23.56	2	0	0	0	1	2	0	2	1
275	0.186	1	85	1	1	0	19.22	3	0	0	0	0	2	0	2	1
276	0.156	1	84	1	1	0	21.09	2	0	0	0	0	2	0	2	1
277	0.221	0	78	0	0	0	19.74	3	0	0	0	1	2	0	2	1
278	0.29	1	79	1	1	0	24.14	2	0	0	0	0	2	0	2	1
279	0.157	0	74	1	1	0	23.74	3	0	1	0	1	2	0	1	1
280	0.249	1	83	0	0	0	22.19	3	0	0	0	1	2	0	2	1
281	0.241	1	80	1	1	0	22.01	3	0	0	0	0	2	0	2	1
282	0.257	0	85	0	0	0	19.77	1	0	0	0	1	2	0	2	1
283	0.158	0	79	1	0	0	22.96	3	0	0	0	1	2	1	2	1
284	0.226	0	80	0	0	0	22.64	3	0	0	0	1	2	0	2	1
285	0.27	0	80	0	0	0	21.4	3	0	0	0	0	2	0	2	1
286	0.174	1	87	1	0	0	25	2	0	0	0	0	3	0	2	1
287	0.197	0	79	1	0	0	23.31	1	0	0	0	1	2	0	2	1
288	0.295	0	89	0	0	0	20	3	0	0	0	0	2	0	2	1
289	0.239	1	74	1	1	0	19.29	3	0	0	0	0	2	0	1	1
290	0.304	1	65	1	1	0	18.71	2	0	0	0	0	2	0	1	1
291	0.275	1	67	1	0	0	18	3	0	0	0	0	1	0	1	1
292	0.316	0	66	0	0	0	18.05	2	0	0	0	0	1	1	1	1
293	0.314	0	66	0	0	0	17.75	3	0	0	0	0	1	0	1	1
294	0.236	1	68	1	1	0	20.43	3	0	0	0	0	2	0	1	1
295	0.263	1	67	1	0	0	19.53	3	0	0	0	0	2	0	1	1
296	0.302	0	65	0	0	0	24.84	3	0	1	0	1	2	0	1	1
297	0.299	1	66	1	0	0	22.13	3	0	0	0	0	2	0	1	1
298	0.273	1	68	1	1	1	17.72	3	0	0	0	0	1	0	1	1
299	0.188	0	70	0	0	1	25.22	3	0	0	0	1	3	0	1	1
300	0.225	0	65	0	0	0	23.19	3	0	0	0	0	2	1	1	1
301	0.308	0	68	0	1	0	21.03	3	0	0	0	0	2	0	1	1
302	0.171	0	70	1	0	0	23.61	3	0	0	0	1	2	0	1	1
303	0.221	1	67	0	1	0	21.39	3	0	0	0	1	2	0	1	1
304	0.277	0	66	0	0	1	20.78	2	0	0	0	0	2	0	1	1
305	0.297	1	78	0	0	0	23.44	3	0	0	0	0	2	0	2	1
306	0.277	1	70	1	0	0	21.47	3	0	0	0	0	2	0	1	1
307	0.184	0	73	0	0	0	22.98	3	1	1	0	0	2	0	1	1
308	0.25	0	69	1	0	0	19.74	3	0	0	0	1	2	0	1	1
309	0.269	1	70	1	1	0	20.41	3	0	0	0	0	2	0	1	1
310	0.193	0	69	0	0	0	22.21	3	0	0	0	0	2	0	1	1
311	0.154	0	67	0	0	0	19.56	2	0	0	0	0	2	0	1	1
312	0.315	1	68	1	1	0	19.6	3	0	0	0	1	2	0	1	1
313	0.202	1	68	1	1	0	20.24	3	0	0	0	0	2	1	1	1
314	0.234	1	67	1	1	0	23.23	3	0	0	0	0	2	0	1	1
315	0.149	1	66	0	1	0	18.67	2	0	0	0	0	2	0	1	1
316	0.193	1	70	1	1	0	21.3	3	0	0	0	0	2	0	1	1
317	0.264	1	69	0	0	0	23.67	3	0	1	0	0	2	0	1	1
318	0.254	0	66	0	1	0	23.81	3	1	1	0	0	2	0	1	1
319	0.272	1	69	1	1	0	21.77	3	1	0	0	0	2	0	1	1
320	0.236	0	66	1	0	0	24.17	3	0	0	0	0	2	0	1	1
321	0.294	1	65	1	1	0	19.98	1	0	0	0	1	2	0	1	1
322	0.221	1	69	1	1	0	17.63	3	0	0	0	0	1	0	1	1
323	0.156	1	69	0	0	0	20.96	3	0	0	0	0	2	0	1	1
324	0.28	0	66	0	0	0	25.08	3	0	1	0	1	3	0	1	1
325	0.292	0	67	1	0	0	24.2	3	0	0	0	0	2	0	1	1
326	0.274	1	69	0	0	0	21.91	3	0	0	0	1	2	0	1	1
327	0.313	0	68	0	0	0	28	3	0	0	0	1	3	1	1	1
328	0.245	1	67	1	1	0	21.64	3	0	0	0	0	2	0	1	1
329	0.212	1	71	0	0	1	23.14	3	0	0	0	1	2	0	1	1
330	0.206	0	66	1	0	0	22.81	3	0	0	0	0	2	1	1	1
331	0.206	1	65	1	1	1	19.65	3	1	0	0	0	2	0	1	1
332	0.189	1	68	0	1	0	26.56	3	0	0	0	0	3	0	1	1
333	0.249	1	67	1	1	0	20.96	3	0	0	0	0	2	0	1	1
334	0.192	0	68	1	0	1	21.21	3	0	0	0	1	2	0	1	1
335	0.187	1	68	1	1	0	20.08	3	0	0	0	1	2	0	1	1
336	0.319	0	65	0	0	0	18.22	3	0	0	0	0	1	0	1	1
337	0.197	1	70	1	0	0	21.08	3	0	0	0	0	2	0	1	1
338	0.192	0	68	1	0	0	21.11	2	0	0	0	0	2	1	1	1
339	0.278	1	69	1	1	0	20.17	3	0	0	0	1	2	0	1	1
340	0.195	0	70	0	0	0	17.8	3	0	0	0	0	1	1	1	1
341	0.184	1	71	1	0	0	20.2	3	0	0	0	0	2	0	1	1
342	0.187	0	68	0	0	1	24.56	3	0	0	0	1	2	0	1	1
343	0.17	1	67	1	1	0	24.8	3	1	1	0	0	2	1	1	1
344	0.256	0	68	0	0	0	26.78	1	0	0	0	0	3	1	1	1
345	0.237	1	67	1	1	0	20.83	3	0	0	0	0	2	0	1	1
346	0.255	0	65	0	0	0	20.72	3	0	0	0	0	2	0	1	1
347	0.193	0	65	0	1	0	22.33	3	0	0	0	1	2	0	1	1
348	0.288	0	65	0	0	0	24.67	2	0	1	0	1	2	0	1	1
349	0.191	0	67	1	0	0	28.51	3	0	0	0	0	3	0	1	1
350	0.225	0	65	0	0	1	23.88	3	0	0	0	0	2	0	1	1
351	0.179	0	65	0	0	0	25.11	3	0	1	0	1	3	1	1	1
352	0.146	1	67	1	0	0	22.97	3	0	0	0	1	2	0	1	1
353	0.138	1	68	1	1	0	18.67	3	0	0	0	1	2	0	1	1
354	0.186	1	65	1	1	0	22.65	3	0	0	0	1	2	0	1	1
355	0.218	1	67	1	1	0	22.13	3	0	0	0	0	2	1	1	1
356	0.165	1	67	1	0	0	18.55	3	0	0	0	0	2	0	1	1
357	0.246	0	69	0	0	0	18.44	3	0	0	0	1	1	0	1	1
358	0.292	0	67	0	0	0	18.51	3	0	0	0	0	2	0	1	1
359	0.217	1	71	0	0	1	21.51	3	0	0	0	1	2	1	1	1
360	0.276	1	66	1	0	0	27.34	3	0	0	0	0	3	1	1	1
361	0.143	1	66	1	0	0	25.97	3	0	0	0	1	3	1	1	1
362	0.198	1	68	0	0	0	21.77	2	0	0	0	1	2	0	1	1
363	0.267	1	67	1	1	0	24.91	3	0	0	0	1	2	1	1	1
364	0.21	0	67	0	0	0	24.84	3	0	0	0	1	2	1	1	1
365	0.301	1	71	1	0	0	24.98	3	0	0	0	0	2	0	1	1
366	0.267	0	71	0	0	0	19.44	3	0	0	0	0	2	0	1	1
367	0.224	1	74	1	1	0	22.76	3	0	0	0	0	2	0	1	1
368	0.184	1	71	1	0	0	21.09	3	0	0	0	0	2	0	1	1
369	0.275	1	65	1	1	0	22.41	3	0	0	0	1	2	0	1	1
370	0.094	0	76	0	0	0	17.2	3	0	0	0	1	1	0	2	1
371	0.212	0	70	0	0	0	21.97	3	0	0	0	1	2	0	1	1
372	0.297	1	68	1	1	0	19.9	3	0	0	0	0	2	0	1	1
373	0.198	1	66	1	1	0	23.83	3	0	0	0	0	2	0	1	1
374	0.266	0	70	0	0	0	20.27	2	0	0	0	0	2	0	1	1
375	0.277	1	66	1	1	0	21.97	3	0	0	0	1	2	0	1	1
376	0.257	1	67	1	1	0	25.53	3	0	0	0	1	3	0	1	1
377	0.291	0	65	0	0	0	22.58	3	0	0	0	0	2	0	1	1
378	0.284	0	66	0	0	0	17.24	3	0	0	0	0	1	0	1	1
379	0.186	1	72	0	1	1	22.03	3	0	0	0	1	2	0	1	1
380	0.107	1	66	1	1	1	22.15	3	0	0	0	0	2	1	1	1
381	0.204	0	68	1	0	0	19.43	3	0	0	0	0	2	0	1	1
382	0.306	1	65	0	1	0	18.81	3	0	0	0	0	2	0	1	1
383	0.174	1	66	0	0	0	24.56	3	0	0	0	1	2	0	1	1
384	0.165	1	69	0	0	0	19.05	3	0	0	0	0	2	0	1	1
385	0.176	0	70	1	0	1	19.56	3	0	0	0	0	2	0	1	1
386	0.317	0	68	0	0	0	17.12	3	0	0	0	1	1	0	1	1
387	0.177	1	76	0	0	1	18.07	3	0	0	0	1	1	0	2	1
388	0.18	1	69	1	1	0	21.22	3	0	0	0	1	2	0	1	1
389	0.204	0	79	0	0	0	26.67	3	0	0	0	0	3	1	2	1
390	0.241	0	66	0	0	0	21.17	3	0	1	0	1	2	1	1	1
391	0.207	0	70	0	0	0	21.91	3	0	0	0	1	2	0	1	1
392	0.306	1	65	1	1	1	23.71	3	0	0	0	0	2	0	1	1
393	0.194	1	65	1	1	0	16.67	3	0	0	0	0	1	0	1	1
394	0.265	0	67	0	0	0	20.81	3	0	0	0	0	2	0	1	1
395	0.292	0	67	0	0	0	21.4	3	0	0	0	1	2	0	1	1
396	0.252	0	69	1	1	0	21.7	3	0	0	0	0	2	0	1	1
397	0.161	1	65	0	1	0	19.33	3	0	0	0	0	2	0	1	1
398	0.199	0	67	1	0	0	19.82	2	0	0	0	0	2	0	1	1
399	0.144	1	70	0	1	0	24.68	3	0	0	0	1	2	0	1	1
400	0.263	0	75	0	1	1	22.86	3	0	0	0	1	2	0	1	1
401	0.267	1	78	1	0	0	16.67	3	0	0	0	0	1	0	2	1
402	0.262	0	68	0	0	1	26.27	3	0	0	0	0	3	1	1	1
403	0.172	0	84	0	0	0	18.77	3	0	0	0	0	2	0	2	1
404	0.159	1	71	1	1	0	19.61	3	0	0	0	0	2	0	1	1
405	0.232	0	69	0	0	0	27.27	3	0	0	0	1	3	1	1	1
406	0.125	1	71	1	1	1	35.16	1	0	0	0	1	3	0	1	1
407	0.314	1	69	0	0	0	20.03	3	0	0	0	1	2	0	1	1
408	0.277	1	66	1	1	1	17.63	3	0	0	0	1	1	0	1	1
409	0.124	1	66	1	1	0	19.05	3	0	0	0	1	2	0	1	1
410	0.258	1	65	0	1	1	16.8	3	0	0	0	0	1	1	1	1
411	0.275	1	71	1	0	1	22.76	3	0	0	0	1	2	0	1	1
412	0.213	1	74	1	0	1	24.24	3	0	0	0	1	2	0	1	1
413	0.298	1	71	0	1	1	17.4	3	0	0	0	0	1	0	1	1
414	0.268	1	65	0	1	0	22.04	3	0	0	0	1	2	0	1	1
415	0.305	0	66	0	0	0	23.65	3	0	0	0	1	2	1	1	1
416	0.316	0	72	1	0	0	20.41	3	0	0	0	0	2	0	1	1
417	0.267	0	68	0	0	1	28.19	3	0	0	0	1	3	0	1	1
418	0.245	0	68	0	0	0	24.35	3	0	0	0	1	2	0	1	1
419	0.239	1	76	0	1	0	21.36	3	0	0	0	1	2	0	2	1
420	0.185	0	65	0	0	0	24.67	3	0	0	0	1	2	0	1	1
421	0.271	1	66	0	0	0	20.55	3	0	0	0	1	2	0	1	1
422	0.286	1	65	1	1	0	19.53	3	0	0	0	0	2	0	1	1
423	0.302	0	65	1	0	1	20.4	3	0	0	0	1	2	0	1	1
424	0.289	1	70	1	1	0	21.93	3	0	0	0	1	2	0	1	1
425	0.317	0	72	0	0	0	22.83	3	0	0	0	0	2	0	1	1
426	0.143	1	68	1	0	0	20.55	3	0	0	0	1	2	0	1	1
427	0.251	0	66	1	0	0	23.78	3	0	0	0	1	2	0	1	1
428	0.271	1	69	0	1	0	19.27	3	0	0	0	1	2	0	1	1
429	0.229	0	66	0	0	0	20.82	3	0	0	0	1	2	0	1	1
430	0.108	0	66	0	0	0	25.1	3	0	1	0	0	3	1	1	1
431	0.29	1	70	1	0	0	22.48	3	0	0	0	0	2	0	1	1
432	0.313	0	66	0	0	1	20.89	3	0	0	0	1	2	0	1	1
433	0.287	0	66	0	0	0	18.72	3	0	0	0	0	2	0	1	1
434	0.305	1	66	1	0	0	18.26	3	0	0	0	0	1	0	1	1
435	0.258	1	65	1	0	1	23.17	3	0	0	0	1	2	0	1	1
436	0.186	1	66	0	1	1	20.7	2	0	0	0	0	2	0	1	1
437	0.295	1	66	1	0	0	21.09	3	0	0	0	0	2	0	1	1
438	0.266	1	65	1	1	0	19.6	3	0	0	0	0	2	0	1	1
439	0.154	1	65	1	0	0	22.06	3	0	0	0	1	2	0	1	1
440	0.254	1	70	1	0	0	19.6	3	0	0	0	0	2	0	1	1
441	0.234	0	70	0	0	0	23.37	2	0	0	0	0	2	1	1	1
442	0.265	0	69	0	0	0	22.35	3	0	0	0	1	2	1	1	1
443	0.283	1	66	1	1	0	21.37	3	0	0	0	0	2	0	1	1
444	0.301	0	71	0	0	0	26.16	2	0	1	0	1	3	0	1	1
445	0.312	0	69	1	0	0	21.7	3	0	0	0	0	2	0	1	1
446	0.287	1	66	1	1	0	26.07	3	1	0	1	0	3	0	1	1
447	0.187	0	67	0	0	0	26.75	3	0	0	0	1	3	0	1	1
448	0.216	0	69	0	0	1	22.22	3	0	0	0	1	2	0	1	1
449	0.191	0	71	1	0	0	16.02	3	0	0	0	0	1	0	1	1
450	0.256	0	83	0	0	0	28.23	2	0	0	0	1	3	1	2	1
451	0.192	0	71	0	0	0	24.2	2	0	0	0	1	2	0	1	1
452	0.192	1	77	1	1	0	21.36	3	0	0	0	1	2	0	2	1
453	0.203	1	66	1	1	0	21.23	3	0	0	0	1	2	0	1	1
454	0.26	0	71	0	0	0	25.11	3	0	0	0	1	3	0	1	1
455	0.207	1	77	1	1	1	20.7	3	0	1	0	0	2	0	2	1
456	0.188	1	70	0	0	0	19.49	3	0	0	0	1	2	0	1	1
457	0.268	0	66	0	0	0	27.03	3	0	0	0	1	3	0	1	1
458	0.153	0	69	0	0	0	20	2	0	0	0	0	2	0	1	1
459	0.238	1	71	1	0	0	24.34	3	0	0	0	1	2	0	1	1
460	0.212	1	74	1	1	0	23.07	3	0	0	0	0	2	0	1	1
461	0.2	0	64	1	0	1	20.83	3	0	0	0	0	2	0	1	1
462	0.182	0	69	1	0	0	19.98	3	0	0	0	0	2	0	1	1
463	0.312	0	72	0	0	0	25.63	3	0	0	0	1	3	1	1	1
464	0.226	1	72	1	1	0	22.05	3	0	0	0	1	2	0	1	1
465	0.314	1	76	1	1	0	26.03	3	0	0	0	1	3	0	2	1
466	0.315	0	72	1	1	0	21.21	3	0	0	0	0	2	0	1	1
467	0.367	0	78	0	0	0	17.51	3	1	0	0	0	1	0	2	2
468	0.358	0	83	0	0	1	20.28	3	0	0	0	0	2	1	2	2
469	0.426	0	77	0	0	0	18.42	3	0	0	0	0	1	0	2	2
470	0.436	1	82	1	1	0	16.44	3	0	0	0	1	1	0	2	2
471	0.433	0	75	0	0	0	18.38	3	0	0	0	0	1	1	1	2
472	0.46	0	81	0	0	1	18.65	2	0	0	0	0	2	0	2	2
473	0.34	1	74	1	1	0	24.03	3	1	1	0	0	2	0	1	2
474	0.388	0	72	0	0	0	21.36	3	0	0	0	0	2	1	1	2
475	0.346	1	75	1	1	0	16.33	2	1	1	0	0	1	0	1	2
476	0.347	1	78	1	1	0	21.08	3	1	0	0	0	2	0	2	2
477	0.363	0	81	0	0	0	17.09	3	0	0	0	0	1	0	2	2
478	0.368	1	82	1	1	0	21.63	3	1	0	1	0	2	1	2	2
479	0.442	0	78	0	0	0	18.97	3	0	0	0	1	2	0	2	2
480	0.403	1	72	0	1	0	25.97	3	0	0	0	0	3	0	1	2
481	0.451	0	78	1	1	0	22.22	3	0	0	0	1	2	0	2	2
482	0.386	0	73	0	0	0	20.97	3	0	0	0	1	2	0	1	2
483	0.336	1	72	1	1	0	16.71	3	0	0	0	0	1	0	1	2
484	0.399	1	72	1	1	0	16.53	3	0	0	0	1	1	0	1	2
485	0.398	1	82	1	1	1	19.56	3	0	0	0	1	2	0	2	2
486	0.388	0	83	0	0	1	17.86	3	0	0	0	0	1	0	2	2
487	0.409	0	80	0	0	0	19.65	3	0	0	0	1	2	0	2	2
488	0.423	1	72	1	1	0	17.66	2	0	0	0	0	1	0	1	2
489	0.449	0	81	0	0	0	22.89	3	1	1	1	0	2	1	2	2
490	0.449	1	76	1	1	1	21.93	3	0	0	0	0	2	0	2	2
491	0.434	1	72	0	1	0	19.56	3	0	0	0	1	2	0	1	2
492	0.384	0	77	0	0	0	21.91	3	1	1	0	1	2	1	2	2
493	0.343	1	77	1	1	0	21.97	3	1	0	1	0	2	1	2	2
494	0.414	1	73	0	1	0	18.56	3	0	0	0	0	2	1	1	2
495	0.333	0	80	0	0	0	20.82	1	1	1	1	0	2	0	2	2
496	0.396	1	76	1	1	0	36.72	3	0	0	0	1	3	1	2	2
497	0.441	1	74	0	1	0	21.5	3	1	0	1	0	2	0	1	2
498	0.452	0	81	0	0	0	21.04	3	1	0	0	0	2	0	2	2
499	0.435	0	77	0	0	0	27.47	3	1	1	1	0	3	0	2	2
500	0.422	0	74	0	0	1	19.97	3	1	0	1	0	2	0	1	2
501	0.377	0	86	0	0	0	20.98	1	1	0	0	0	2	0	2	2
502	0.405	1	78	0	1	0	16.12	3	1	0	1	0	1	0	2	2
503	0.373	0	74	0	0	0	19.85	3	0	0	0	0	2	1	1	2
504	0.403	1	74	0	1	0	24.2	2	0	0	0	0	2	0	1	2
505	0.359	0	79	0	0	1	15.33	3	0	0	0	0	1	0	2	2
506	0.452	0	81	1	1	0	23.56	3	0	1	0	0	2	1	2	2
507	0.361	0	82	0	1	0	22.52	3	1	0	1	0	2	1	2	2
508	0.344	1	77	1	1	0	24.93	3	0	1	0	0	2	1	2	2
509	0.376	1	79	1	1	1	24.22	2	1	1	0	0	2	0	2	2
510	0.459	1	79	1	1	1	17.74	3	0	0	0	0	1	0	2	2
511	0.396	0	87	0	0	0	17.07	3	0	1	0	0	1	1	2	2
512	0.425	0	88	0	0	1	20.55	3	1	1	1	0	2	1	2	2
513	0.403	0	80	0	0	1	20.82	3	1	0	1	0	2	0	2	2
514	0.38	0	84	0	0	1	20.41	3	1	1	1	0	2	0	2	2
515	0.461	0	72	0	0	0	16.37	2	0	0	0	0	1	0	1	2
516	0.42	1	72	0	1	0	18.26	3	0	0	0	0	1	0	1	2
517	0.39	0	72	0	0	1	20.09	3	0	0	0	0	2	0	1	2
518	0.399	0	87	0	0	0	25.79	3	0	0	0	0	3	1	2	2
519	0.379	0	89	0	0	1	17.36	2	0	0	0	0	1	0	2	2
520	0.457	1	75	1	1	0	19.29	3	1	0	1	0	2	0	1	2
521	0.454	0	82	0	0	1	20.12	3	1	1	1	0	2	0	2	2
522	0.453	1	78	1	1	0	21.1	2	0	0	0	0	2	0	2	2
523	0.465	1	78	1	1	0	20.69	3	1	0	0	0	2	0	2	2
524	0.419	1	82	0	1	0	21.48	3	1	0	1	0	2	0	2	2
525	0.405	1	78	1	0	0	24.65	3	1	0	0	0	2	1	2	2
526	0.404	1	73	1	1	0	23.88	3	0	0	0	0	2	0	1	2
527	0.38	0	72	0	0	0	23.5	3	0	1	0	1	2	1	1	2
528	0.333	0	72	1	0	1	26.37	3	0	1	0	0	3	0	1	2
529	0.388	0	76	0	0	0	20.41	2	0	1	0	0	2	1	2	2
530	0.351	1	80	0	1	0	20.43	3	0	1	0	0	2	0	2	2
531	0.36	0	78	1	1	0	21.94	2	0	0	0	0	2	0	2	2
532	0.339	0	77	0	0	0	35.21	3	0	0	0	0	3	0	2	2
533	0.45	0	83	0	0	1	19.02	3	1	0	1	0	2	0	2	2
534	0.435	1	73	0	0	0	29.3	3	0	0	0	0	3	0	1	2
535	0.424	1	72	0	1	1	18.13	3	1	0	0	0	1	0	1	2
536	0.407	1	83	1	1	0	22.89	2	0	0	0	0	2	0	2	2
537	0.376	1	74	1	1	0	20.69	3	0	1	0	0	2	0	1	2
538	0.461	0	74	0	1	0	23.92	3	1	0	0	0	2	0	1	2
539	0.463	0	74	0	0	1	21.71	3	1	1	1	0	2	1	1	2
540	0.437	1	75	0	1	1	17.36	3	1	1	0	0	1	0	1	2
541	0.439	1	78	0	0	0	25.53	3	0	0	0	0	3	0	2	2
542	0.421	1	72	0	1	0	22.86	3	0	1	0	1	2	0	1	2
543	0.454	0	77	0	0	0	24.06	3	1	1	1	0	2	1	2	2
544	0.462	0	73	0	0	0	20.44	3	0	0	0	0	2	0	1	2
545	0.375	1	83	1	1	1	23.63	2	0	1	0	1	2	1	2	2
546	0.359	1	75	1	1	1	21.45	3	0	0	0	1	2	0	1	2
547	0.355	0	72	1	0	1	20.12	3	0	0	0	0	2	0	1	2
548	0.411	1	79	1	1	0	21.97	3	0	0	0	0	2	0	2	2
549	0.418	1	76	1	1	0	21.91	3	1	0	1	0	2	1	2	2
550	0.464	1	81	1	1	1	22.41	3	1	0	0	0	2	0	2	2
551	0.466	0	77	0	0	1	20.54	3	0	0	0	1	2	1	2	2
552	0.405	0	85	0	1	0	16.4	3	0	0	0	0	1	0	2	2
553	0.454	1	86	1	1	0	21.08	3	0	0	0	0	2	0	2	2
554	0.382	0	76	1	1	0	23.5	3	1	1	1	0	2	1	2	2
555	0.355	1	73	0	0	1	21.37	3	1	1	0	0	2	0	1	2
556	0.432	1	73	1	1	0	19.05	3	0	0	0	0	2	0	1	2
557	0.392	1	81	1	1	0	22.04	3	1	0	1	0	2	0	2	2
558	0.424	1	76	0	1	0	23.92	3	0	0	0	0	2	0	2	2
559	0.428	0	76	0	0	0	22.22	3	0	0	0	1	2	0	2	2
560	0.416	0	74	0	0	0	21	3	1	0	1	0	2	0	1	2
561	0.424	1	73	1	1	0	.	3	0	0	0	0	1	0	1	2
562	0.333	0	72	0	0	1	19.63	3	1	1	1	0	2	0	1	2
563	0.382	1	76	1	1	1	18.26	3	0	0	0	1	1	0	2	2
564	0.43	1	74	0	1	0	18.26	3	0	0	0	0	1	1	1	2
565	0.364	0	88	0	0	0	19.9	3	0	0	0	1	2	0	2	2
566	0.347	1	74	1	0	1	26.56	2	1	0	1	0	3	0	1	2
567	0.424	0	82	0	0	0	26.45	3	1	1	0	0	3	0	2	2
568	0.448	1	77	0	0	0	18.03	1	0	0	0	0	1	0	2	2
569	0.464	1	79	1	1	1	20.93	3	0	0	0	1	2	0	2	2
570	0.4	0	73	0	1	0	17.86	3	0	0	0	0	1	0	1	2
571	0.398	0	78	0	0	0	24.65	3	0	1	0	1	2	0	2	2
572	0.367	0	74	0	0	0	20.13	3	1	1	1	0	2	0	1	2
573	0.374	0	73	1	0	0	20.04	3	1	1	1	0	2	1	1	2
574	0.396	1	77	1	1	0	19.53	2	1	1	0	0	2	0	2	2
575	0.436	1	72	0	1	0	23.88	2	1	0	1	0	2	0	1	2
576	0.418	1	75	1	1	0	21.51	3	0	0	0	0	2	0	1	2
577	0.42	0	93	0	1	0	15.74	3	0	0	0	0	1	0	2	2
578	0.445	1	83	0	1	0	16.38	3	0	0	0	0	1	0	2	2
579	0.441	0	78	0	0	0	18.33	2	0	0	0	1	1	0	2	2
580	0.466	1	83	0	1	1	16.43	3	0	1	0	1	1	0	2	2
581	0.413	0	75	0	0	1	26.11	3	0	0	0	0	3	1	1	2
582	0.388	1	80	0	1	0	17.46	3	1	0	0	0	1	1	2	2
583	0.328	0	73	0	0	1	22.22	3	0	0	0	0	2	1	1	2
584	0.369	1	75	1	1	1	21.34	3	1	0	0	0	2	0	1	2
585	0.362	0	72	0	0	0	22.15	3	0	0	0	1	2	1	1	2
586	0.42	0	76	0	0	0	17.35	3	1	0	0	0	1	0	2	2
587	0.45	1	76	0	0	0	21.83	3	1	0	1	0	2	0	2	2
588	0.332	1	78	1	1	0	19.5	3	0	1	0	1	2	0	2	2
589	0.373	0	77	0	0	0	21.78	3	0	1	0	1	2	0	2	2
590	0.406	0	75	0	0	1	23.48	3	1	0	1	0	2	0	1	2
591	0.394	0	67	0	0	1	26.95	3	1	1	0	1	3	0	1	2
592	0.366	0	65	1	0	0	29.73	3	1	1	1	0	3	0	1	2
593	0.426	0	66	0	0	0	29.01	3	0	0	0	1	3	1	1	2
594	0.402	0	69	0	0	1	25.18	3	1	0	1	0	3	0	1	2
595	0.371	1	70	0	1	0	18.49	3	0	0	0	0	1	0	1	2
596	0.458	0	69	0	0	0	21.64	3	0	0	0	0	2	0	1	2
597	0.451	0	66	0	0	1	28.25	3	0	0	0	0	3	0	1	2
598	0.418	1	69	1	0	0	25.63	3	1	1	1	0	3	0	1	2
599	0.34	1	70	1	1	0	23.49	3	1	0	0	0	2	0	1	2
600	0.447	0	66	0	0	0	21.91	3	0	0	0	0	2	1	1	2
601	0.461	0	67	0	0	0	20.78	3	1	1	1	0	2	0	1	2
602	0.338	0	71	0	0	0	21.62	3	1	0	1	0	2	1	1	2
603	0.456	1	65	1	1	0	23.24	3	0	1	0	1	2	0	1	2
604	0.428	1	67	1	1	0	22.1	3	0	0	0	0	2	0	1	2
605	0.37	1	69	0	1	0	27.04	3	1	1	0	0	3	1	1	2
606	0.428	0	65	0	0	0	27.1	3	0	0	0	0	3	1	1	2
607	0.404	0	68	0	0	0	21.93	3	0	0	0	0	2	0	1	2
608	0.456	0	67	0	0	0	24.44	3	0	0	0	0	2	1	1	2
609	0.344	1	71	1	1	1	21.09	3	0	0	0	0	2	0	1	2
610	0.364	0	66	0	0	0	21.7	3	0	0	0	0	2	0	1	2
611	0.43	1	66	1	1	0	22.49	2	0	0	0	0	2	0	1	2
612	0.466	0	70	0	0	0	26.67	3	0	0	0	0	3	1	1	2
613	0.397	1	68	1	1	0	25.89	3	0	0	0	1	3	0	1	2
614	0.377	0	70	0	0	0	16.2	3	1	0	1	0	1	0	1	2
615	0.366	1	76	1	1	0	18.94	3	0	0	0	1	2	0	2	2
616	0.346	0	69	0	0	0	18.67	3	0	0	0	0	2	0	1	2
617	0.325	1	69	1	0	0	26.99	3	0	1	0	0	3	0	1	2
618	0.415	1	66	1	1	1	20.96	3	1	1	0	0	2	0	1	2
619	0.38	0	67	0	0	0	21.93	3	0	1	0	0	2	1	1	2
620	0.45	0	66	0	0	0	17.98	3	0	0	0	0	1	0	1	2
621	0.438	0	69	0	0	0	24.57	3	0	1	0	0	2	0	1	2
622	0.444	1	66	1	1	0	18.99	3	0	0	0	1	2	0	1	2
623	0.323	0	65	1	0	1	24.03	3	0	1	0	1	2	0	1	2
624	0.393	0	70	1	0	0	22.21	3	0	0	0	0	2	1	1	2
625	0.34	1	70	1	1	0	21.41	3	0	0	0	0	2	1	1	2
626	0.438	1	71	0	1	0	26.61	3	1	1	1	0	3	1	1	2
627	0.426	0	70	0	0	0	17.48	3	0	0	0	0	1	0	1	2
628	0.459	1	69	0	1	1	20.47	3	0	0	0	0	2	0	1	2
629	0.422	0	67	0	0	0	22.83	3	0	1	0	0	2	1	1	2
630	0.355	1	65	0	1	1	18.7	3	0	0	0	0	2	0	1	2
631	0.46	0	68	0	0	0	30.22	3	0	1	0	1	3	1	1	2
632	0.404	1	69	1	1	0	26.37	3	1	1	1	1	3	1	1	2
633	0.435	0	69	0	0	0	23.71	3	1	0	1	0	2	0	1	2
634	0.417	0	67	0	0	0	16.21	3	0	1	0	1	1	1	1	2
635	0.452	0	67	0	0	0	19.98	3	1	1	0	1	2	0	1	2
636	0.408	1	71	1	1	0	25.04	3	0	0	0	1	3	0	1	2
637	0.431	0	67	0	0	0	19.9	3	0	0	0	1	2	0	1	2
638	0.388	1	68	0	0	0	22.22	1	0	1	0	0	2	1	1	2
639	0.408	1	67	0	0	0	23.01	3	0	0	0	0	2	0	1	2
640	0.429	0	70	0	0	0	20.82	3	0	0	0	0	2	0	1	2
641	0.346	1	71	1	1	0	20.81	3	0	0	0	0	2	0	1	2
642	0.35	1	67	0	0	0	20.82	3	0	0	0	1	2	0	1	2
643	0.395	1	65	0	0	0	18.97	3	0	0	0	0	2	0	1	2
644	0.372	0	67	0	0	0	28.51	3	0	0	0	0	3	0	1	2
645	0.455	0	65	0	0	1	18.61	3	0	0	0	0	2	0	1	2
646	0.462	0	65	1	0	0	26.37	3	0	0	0	0	3	0	1	2
647	0.398	1	68	1	1	0	20.7	3	0	0	0	0	2	0	1	2
648	0.42	1	67	0	1	1	22.6	3	0	0	0	1	2	0	1	2
649	0.45	0	71	0	0	0	23.14	3	0	1	0	0	2	0	1	2
650	0.402	0	67	0	0	0	20.44	3	0	0	0	0	2	1	1	2
651	0.442	0	67	0	0	0	20.68	3	0	0	0	0	2	0	1	2
652	0.459	1	69	0	1	1	25.3	3	0	0	0	0	3	0	1	2
653	0.454	1	69	1	1	0	23.59	3	1	0	1	0	2	0	1	2
654	0.454	0	65	0	0	0	16.82	3	1	0	1	0	1	0	1	2
655	0.437	1	71	1	1	1	20.57	3	0	0	0	0	2	0	1	2
656	0.421	1	67	1	1	0	23.15	3	1	0	0	0	2	1	1	2
657	0.417	1	65	1	1	0	19.53	3	0	0	0	0	2	0	1	2
658	0.386	1	66	1	1	0	21.84	3	1	1	1	0	2	0	1	2
659	0.357	1	74	1	1	1	18.47	3	1	1	1	0	1	0	1	2
660	0.382	1	76	0	1	0	19.35	3	1	0	0	0	2	0	2	2
661	0.451	0	67	0	0	0	20.41	3	0	0	0	0	2	0	1	2
662	0.42	0	70	0	0	0	22.94	3	1	0	0	0	2	1	1	2
663	0.368	1	70	1	1	1	24.8	3	1	0	1	0	2	0	1	2
664	0.436	1	66	0	0	0	23.8	3	0	0	0	0	2	1	1	2
665	0.462	0	65	0	0	0	41.41	3	1	0	0	0	3	1	1	2
666	0.416	1	66	0	1	1	24.75	2	1	0	0	0	2	0	1	2
667	0.419	1	69	0	0	0	25.15	3	1	0	1	0	3	0	1	2
668	0.439	1	69	1	1	0	19.1	3	0	0	0	0	2	0	1	2
669	0.435	1	76	0	1	1	24.24	3	0	0	0	0	2	0	2	2
670	0.396	1	70	0	1	0	19.2	3	0	0	0	0	2	0	1	2
671	0.44	1	68	1	1	0	21.5	3	0	1	0	1	2	1	1	2
672	0.439	1	71	1	1	0	22.75	3	0	0	0	0	2	1	1	2
673	0.406	0	69	0	0	0	24.44	3	0	0	0	0	2	0	1	2
674	0.403	1	72	1	1	1	17.99	3	1	0	0	0	1	0	1	2
675	0.429	0	65	0	0	0	26.22	3	0	0	0	0	3	0	1	2
676	0.42	1	66	1	1	0	22.39	3	1	0	0	0	2	1	1	2
677	0.444	0	66	0	0	0	24.97	3	0	0	0	1	2	0	1	2
678	0.433	0	65	0	0	0	17.63	3	0	0	0	0	1	0	1	2
679	0.37	0	68	0	0	0	24.65	3	1	1	0	0	2	0	1	2
680	0.411	0	67	0	0	1	24.69	3	0	0	0	0	2	1	1	2
681	0.428	0	83	0	0	0	19.39	2	0	0	0	0	2	0	2	2
682	0.387	1	87	1	1	0	28.51	1	0	0	1	1	3	1	2	2
683	0.38	0	90	0	0	0	18.49	2	0	0	0	0	1	0	2	2
684	0.446	1	71	1	1	0	21.6	3	0	0	0	0	2	0	1	2
685	0.421	1	82	1	1	1	24.81	2	1	0	1	0	2	1	2	2
686	0.429	0	78	0	0	0	24.58	1	0	0	0	0	2	0	2	2
687	0.34	0	81	0	0	0	15.37	3	0	0	0	0	1	0	2	2
688	0.435	1	73	1	1	0	18.33	3	0	0	0	0	1	0	1	2
689	0.457	0	78	0	0	0	30.45	3	0	0	0	1	3	1	2	2
690	0.46	1	81	1	1	0	19.5	3	0	0	0	0	2	0	2	2
691	0.444	1	73	0	0	0	25.09	3	0	0	0	1	3	0	1	2
692	0.444	0	75	0	0	0	26.49	3	0	0	0	1	3	0	1	2
693	0.418	1	76	0	1	0	23.28	3	0	0	0	1	2	0	2	2
694	0.411	1	79	1	1	0	20.69	3	0	0	0	0	2	0	2	2
695	0.445	0	82	0	0	0	25.28	2	0	0	0	1	3	0	2	2
696	0.382	1	77	1	1	0	21.29	3	0	0	0	1	2	1	2	2
697	0.398	1	73	1	1	0	18.69	3	0	0	0	0	2	0	1	2
698	0.448	1	76	1	0	0	19.22	3	0	0	0	0	2	0	2	2
699	0.396	0	83	1	1	0	22.4	1	0	0	0	0	2	0	2	2
700	0.405	0	77	0	0	0	38.85	2	0	0	1	0	3	0	2	2
701	0.388	1	74	1	1	1	23.62	2	0	0	0	1	2	0	1	2
702	0.452	0	74	0	0	0	21.08	1	0	0	0	0	2	0	1	2
703	0.434	1	72	1	1	0	21.5	2	0	0	0	0	2	0	1	2
704	0.433	1	73	0	0	0	26.24	3	0	1	0	1	3	1	1	2
705	0.465	0	75	0	0	0	23.55	3	0	0	0	0	2	0	1	2
706	0.371	0	87	0	0	0	22.3	3	0	1	0	1	2	0	2	2
707	0.432	0	77	0	0	0	25.41	3	1	0	1	0	3	1	2	2
708	0.422	1	84	1	0	0	20.86	3	0	0	0	0	2	1	2	2
709	0.442	0	78	0	0	1	32.98	3	0	0	0	1	3	1	2	2
710	0.391	0	77	0	0	1	25.95	3	1	0	1	1	3	1	2	2
711	0.458	1	73	1	1	1	22.15	3	0	0	0	0	2	0	1	2
712	0.375	1	73	1	1	0	21.57	3	0	0	0	0	2	1	1	2
713	0.445	1	81	1	1	0	21.83	1	0	0	0	0	2	0	2	2
714	0.41	1	74	1	1	1	30.3	3	0	0	0	1	3	0	1	2
715	0.386	1	73	1	1	0	24.93	2	0	0	0	1	2	1	1	2
716	0.421	0	81	0	0	0	20.11	2	0	0	0	1	2	1	2	2
717	0.465	1	90	0	0	0	28.8	2	0	0	0	1	3	1	2	2
718	0.456	1	75	1	1	1	20.8	2	0	0	0	0	2	0	1	2
719	0.37	1	73	1	1	0	17.29	3	0	0	0	0	1	0	1	2
720	0.43	1	74	1	1	0	21.99	1	0	0	1	0	2	0	1	2
721	0.463	0	80	0	0	0	20.67	3	0	1	0	1	2	0	2	2
722	0.444	1	88	0	1	0	17.85	3	0	0	0	0	1	0	2	2
723	0.433	0	72	1	0	1	18.36	3	0	0	0	0	1	0	1	2
724	0.439	0	76	0	0	0	19.87	3	0	0	0	1	2	0	2	2
725	0.373	0	83	0	0	0	24.15	2	0	0	0	1	2	1	2	2
726	0.428	1	79	0	1	0	21.75	3	0	0	0	1	2	0	2	2
727	0.425	1	73	1	1	0	25.58	2	0	0	0	1	3	1	1	2
728	0.44	0	86	0	0	0	21.19	3	1	0	1	0	2	0	2	2
729	0.431	0	83	0	0	0	23.35	1	0	0	0	1	2	0	2	2
730	0.439	0	74	1	0	0	28.1	3	0	0	0	1	3	1	1	2
731	0.431	0	76	0	1	0	21.45	3	0	0	0	0	2	0	2	2
732	0.397	0	79	0	0	1	15.91	1	0	0	0	0	1	1	2	2
733	0.378	0	77	1	0	0	23.27	3	0	0	0	0	2	1	2	2
734	0.464	1	75	1	0	0	29.07	3	0	1	0	1	3	1	1	2
735	0.411	1	80	0	1	1	18.61	3	0	0	0	1	2	0	2	2
736	0.427	0	73	0	0	0	31.64	3	0	0	0	1	3	1	1	2
737	0.397	1	79	1	0	1	16.87	2	0	0	0	0	1	0	2	2
738	0.341	0	78	0	0	0	16.63	3	0	0	0	0	1	0	2	2
739	0.363	1	76	0	0	1	21.39	2	0	0	0	0	2	0	2	2
740	0.464	0	80	0	0	0	22.3	2	0	0	0	0	2	1	2	2
741	0.386	1	73	1	1	0	23	2	0	0	0	0	2	0	1	2
742	0.434	1	84	1	1	0	25.62	3	0	0	0	0	3	1	2	2
743	0.463	0	85	0	0	0	19.26	2	1	0	0	0	2	0	2	2
744	0.401	1	74	1	1	0	22.02	3	0	0	0	0	2	1	1	2
745	0.391	0	76	0	1	0	23.91	3	0	0	0	0	2	0	2	2
746	0.391	0	73	0	0	0	32.92	3	1	1	0	0	3	1	1	2
747	0.462	1	83	1	1	0	26.37	3	0	0	0	0	3	0	2	2
748	0.437	0	80	0	0	0	24.28	3	0	1	0	0	2	1	2	2
749	0.42	0	77	0	0	0	25.18	3	0	0	0	0	3	1	2	2
750	0.461	1	74	1	1	0	20.2	3	0	0	0	0	2	0	1	2
751	0.452	1	85	1	1	0	22.04	2	0	0	0	0	2	1	2	2
752	0.353	1	74	1	1	0	22.13	3	0	0	1	0	2	0	1	2
753	0.43	1	73	1	1	0	18.6	2	0	0	0	0	2	0	1	2
754	0.383	1	81	1	1	0	23.02	2	0	0	0	0	2	0	2	2
755	0.429	0	86	0	0	0	22.06	2	0	0	0	0	2	0	2	2
756	0.426	1	83	1	1	0	22.45	2	0	0	0	0	2	0	2	2
757	0.38	0	79	1	1	1	25.02	1	0	0	0	0	3	1	2	2
758	0.425	1	82	1	1	0	24.85	2	0	0	0	0	2	1	2	2
759	0.466	0	84	0	1	0	20.48	2	0	0	0	0	2	1	2	2
760	0.418	1	76	0	1	0	22.9	2	0	0	0	1	2	0	2	2
761	0.413	1	73	1	1	1	22.79	3	0	0	0	0	2	0	1	2
762	0.424	1	75	1	1	0	25.78	2	0	0	0	1	3	0	1	2
763	0.402	1	78	0	1	0	27.29	3	0	0	0	1	3	0	2	2
764	0.426	1	83	0	0	0	22.75	2	0	0	0	1	2	0	2	2
765	0.439	1	70	0	0	0	23.81	2	0	0	0	1	2	1	1	2
766	0.402	1	67	1	1	0	22.74	3	0	0	0	1	2	0	1	2
767	0.439	0	63	0	0	0	22.91	3	0	0	0	1	2	0	1	2
768	0.387	1	68	1	1	0	22.72	3	0	0	0	1	2	0	1	2
769	0.44	0	66	1	0	0	17.87	3	0	0	0	0	1	0	1	2
770	0.409	1	66	0	0	1	21.75	3	0	0	0	0	2	1	1	2
771	0.419	1	82	1	1	0	21.08	2	0	0	0	0	2	1	2	2
772	0.415	0	67	0	1	0	15.3	3	0	0	0	0	1	0	1	2
773	0.456	0	66	0	0	1	19.5	3	1	0	1	0	2	0	1	2
774	0.401	0	68	0	1	0	22.1	3	0	1	1	0	2	1	1	2
775	0.428	1	66	1	1	1	20.4	3	0	0	0	0	2	0	1	2
776	0.428	1	69	0	1	0	21.04	3	0	0	0	0	2	0	1	2
777	0.383	1	66	0	1	0	18.45	1	0	0	0	1	1	1	1	2
778	0.416	1	78	1	1	0	21.94	2	0	0	0	1	2	0	2	2
779	0.406	1	91	1	1	0	24.75	2	0	0	0	1	2	0	2	2
780	0.432	1	66	1	1	1	23.3	3	0	0	0	0	2	1	1	2
781	0.407	0	82	0	0	1	24.97	1	0	0	0	0	2	0	2	2
782	0.433	0	66	0	0	0	27.12	2	0	0	0	1	3	1	1	2
783	0.402	1	66	1	0	0	24.03	3	0	0	0	0	2	0	1	2
784	0.42	0	80	1	0	0	20	3	0	0	0	0	2	0	2	2
785	0.38	1	70	1	0	0	26.74	3	0	0	0	1	3	0	1	2
786	0.333	1	69	1	1	0	18.06	3	0	0	0	0	1	0	1	2
787	0.358	1	70	1	1	1	24.16	3	0	0	0	1	2	1	1	2
788	0.375	1	68	1	1	0	19.72	3	0	0	0	0	2	0	1	2
789	0.372	0	70	0	1	0	20.34	3	0	0	0	1	2	0	1	2
790	0.388	0	71	0	0	0	26.42	2	0	0	0	1	3	1	1	2
791	0.428	0	67	0	1	0	24.94	3	0	0	0	1	2	1	1	2
792	0.39	1	66	0	1	1	26.38	3	0	0	0	1	3	1	1	2
793	0.407	1	71	1	1	0	22.45	3	0	0	0	1	2	1	1	2
794	0.44	1	69	0	0	0	27.7	3	0	0	0	1	3	1	1	2
795	0.434	0	70	0	0	0	26.38	3	0	0	0	1	3	0	1	2
796	0.377	1	70	0	1	0	25.47	3	0	0	0	1	3	1	1	2
797	0.384	1	71	1	1	0	21.68	3	0	0	0	1	2	0	1	2
798	0.375	1	67	1	1	0	22.53	3	0	0	0	0	2	1	1	2
799	0.454	1	69	1	0	0	23.54	3	0	0	0	0	2	0	1	2
800	0.406	0	68	0	0	0	31.61	2	0	0	0	1	3	1	1	2
801	0.425	0	68	0	0	0	20.75	3	0	0	0	0	2	0	1	2
802	0.463	0	70	0	0	0	21.05	3	0	0	0	1	2	0	1	2
803	0.365	0	68	0	0	0	23.89	3	0	0	0	1	2	0	1	2
804	0.446	1	70	0	1	0	24.05	3	1	0	0	0	2	0	1	2
805	0.459	1	69	1	1	0	24.99	3	0	0	0	0	2	0	1	2
806	0.461	1	74	1	1	1	22.86	3	1	0	1	0	2	0	1	2
807	0.457	0	70	1	0	0	19.36	3	1	0	1	0	2	0	1	2
808	0.438	1	66	1	1	0	28.14	3	0	0	0	0	3	0	1	2
809	0.438	0	69	0	0	0	17.5	3	0	0	0	0	1	0	1	2
810	0.407	1	65	1	1	0	27.21	3	1	0	1	0	3	0	1	2
811	0.451	1	71	1	1	0	20.68	2	0	0	0	0	2	0	1	2
812	0.406	1	70	0	1	0	24.62	3	0	0	0	1	2	0	1	2
813	0.438	0	70	0	0	0	24.94	2	0	0	0	0	2	1	1	2
814	0.426	1	68	0	1	1	26.22	3	0	0	0	0	3	1	1	2
815	0.398	1	66	0	1	0	22.91	3	0	0	0	1	2	0	1	2
816	0.406	1	66	1	1	1	21.95	1	0	0	0	0	2	0	1	2
817	0.465	1	65	1	1	0	31.95	3	0	0	0	0	3	0	1	2
818	0.462	1	66	0	1	0	20.68	3	0	0	0	0	2	0	1	2
819	0.387	0	71	0	0	0	22.57	3	0	0	0	0	2	1	1	2
820	0.449	1	70	1	1	0	20.5	3	0	0	0	0	2	0	1	2
821	0.427	1	72	0	0	0	15.81	3	0	0	0	0	1	0	1	2
822	0.437	1	70	0	1	0	18.9	3	0	0	0	0	2	0	1	2
823	0.394	1	66	0	1	0	16.89	1	0	0	0	1	1	1	1	2
824	0.441	1	69	1	1	0	26.3	3	0	0	0	1	3	1	1	2
825	0.361	0	68	0	0	0	29.97	2	0	1	0	1	3	1	1	2
826	0.401	1	67	0	1	0	17.41	3	0	0	0	1	1	0	1	2
827	0.41	1	69	0	1	0	18.58	3	1	0	0	0	2	0	1	2
828	0.341	0	66	0	0	1	18.85	3	0	0	0	1	2	1	1	2
829	0.448	0	71	0	0	0	22.46	2	0	0	0	0	2	1	1	2
830	0.459	1	72	1	0	0	17.43	3	0	0	0	0	1	0	1	2
831	0.392	1	68	1	1	1	21.03	3	0	0	0	1	2	1	1	2
832	0.435	0	69	0	0	0	15.3	3	0	0	0	0	1	0	1	2
833	0.406	0	69	0	0	1	21.84	3	0	0	0	0	2	0	1	2
834	0.405	0	69	0	0	0	25.47	3	0	1	0	1	3	1	1	2
835	0.461	0	70	0	1	0	25.83	3	0	0	0	1	3	0	1	2
836	0.464	1	66	1	1	0	23.73	2	0	0	0	1	2	1	1	2
837	0.436	1	68	1	1	0	21.75	3	0	0	0	0	2	1	1	2
838	0.425	0	65	0	1	0	29.44	3	0	0	0	0	3	0	1	2
839	0.466	0	65	0	0	0	29.67	3	0	0	0	0	3	1	1	2
840	0.434	0	69	0	1	0	28.48	3	1	1	1	0	3	1	1	2
841	0.356	1	79	0	1	0	24.09	2	0	0	0	0	2	0	2	2
842	0.344	0	76	1	0	0	26.14	1	0	1	0	1	3	1	2	2
843	0.352	0	74	0	0	1	28.3	3	0	1	0	1	3	0	1	2
844	0.34	0	72	1	0	0	22.52	3	0	0	0	1	2	0	1	2
845	0.334	1	73	1	1	0	25.41	3	0	0	0	0	3	0	1	2
846	0.323	0	77	1	0	0	19.29	2	0	0	0	1	2	0	2	2
847	0.334	0	73	1	0	0	27.41	3	0	0	0	1	3	0	1	2
848	0.321	1	70	1	1	0	21.09	3	0	0	0	0	2	0	1	2
849	0.422	1	74	0	0	0	20.2	3	0	0	0	0	2	1	1	2
850	0.345	0	81	1	0	0	26.67	3	0	0	0	1	3	0	2	2
851	0.328	0	86	1	0	0	21.79	2	0	1	0	1	2	0	2	2
852	0.411	0	74	0	0	1	22.06	1	0	0	0	1	2	0	1	2
853	0.442	0	72	0	0	0	22.64	2	0	0	0	0	2	0	1	2
854	0.332	1	85	0	1	0	28.23	1	0	0	0	1	3	0	2	2
855	0.388	1	83	1	1	0	23.53	3	0	0	0	0	2	0	2	2
856	0.408	1	73	0	0	0	22.49	3	0	0	0	0	2	0	1	2
857	0.345	0	77	1	0	0	21.11	3	0	0	0	1	2	0	2	2
858	0.34	1	74	1	1	0	24.54	3	0	0	0	0	2	1	1	2
859	0.397	1	76	1	1	0	20.51	3	0	0	0	0	2	0	2	2
860	0.331	1	84	0	1	0	20.7	3	0	0	0	1	2	0	2	2
861	0.361	1	74	1	0	0	21.63	3	0	0	0	1	2	0	1	2
862	0.339	1	72	1	1	0	21.63	2	0	0	0	1	2	0	1	2
863	0.404	1	75	1	1	0	20.5	3	0	0	0	1	2	0	1	2
864	0.387	1	74	1	1	0	23.63	2	0	0	0	1	2	0	1	2
865	0.388	1	72	1	1	0	21.85	3	0	0	0	0	2	1	1	2
866	0.323	0	77	1	0	0	19.56	2	0	0	0	0	2	0	2	2
867	0.37	1	74	0	0	0	22.27	3	0	0	0	1	2	0	1	2
868	0.33	0	79	0	0	0	23.31	3	0	0	0	0	2	0	2	2
869	0.326	0	79	0	0	0	18.67	3	0	0	0	0	2	0	2	2
870	0.378	0	81	1	1	0	23.78	3	0	1	0	0	2	0	2	2
871	0.372	0	65	1	0	0	25.73	3	0	0	0	0	3	0	1	2
872	0.325	1	68	1	1	0	22.48	3	0	0	0	0	2	0	1	2
873	0.323	1	65	0	1	0	24.65	3	0	0	0	0	2	0	1	2
874	0.401	0	65	1	0	0	24.34	3	0	0	1	0	2	0	1	2
875	0.323	1	66	1	1	0	17.99	3	0	0	0	0	1	0	1	2
876	0.419	1	70	0	0	0	27.01	3	0	0	0	1	3	0	1	2
877	0.331	0	66	1	0	0	24.12	3	0	0	0	1	2	0	1	2
878	0.443	0	68	0	0	0	25.33	3	0	0	0	1	3	0	1	2
879	0.32	1	67	1	1	0	21.72	3	0	0	0	1	2	0	1	2
880	0.345	1	71	0	1	0	28.72	3	0	0	0	0	3	0	1	2
881	0.393	1	67	0	0	0	19.95	3	0	0	0	0	2	0	1	2
882	0.325	0	70	0	0	0	24.2	3	0	0	0	0	2	0	1	2
883	0.321	1	69	0	0	0	16.15	3	0	0	0	0	1	0	1	2
884	0.368	0	70	1	0	0	23.8	3	0	1	0	1	2	0	1	2
885	0.342	0	72	0	0	1	27.11	3	0	0	0	1	3	0	1	2
886	0.435	0	68	0	0	0	21.08	3	0	0	0	0	2	0	1	2
887	0.335	0	77	1	0	0	25.68	2	0	0	0	0	3	0	2	2
888	0.353	1	72	1	1	1	24.51	3	0	0	0	1	2	1	1	2
889	0.338	1	69	0	0	1	22.31	1	0	0	0	0	2	1	1	2
890	0.331	0	70	1	0	0	18.58	3	0	0	0	0	2	0	1	2
891	0.35	1	70	0	0	0	19.81	3	0	0	0	0	2	0	1	2
892	0.418	0	67	1	0	0	20.89	3	0	0	0	1	2	0	1	2
893	0.337	1	69	0	1	0	24.03	3	0	0	0	1	2	0	1	2
894	0.387	0	66	1	0	0	21.75	3	0	0	0	0	2	0	1	2
895	0.36	0	66	1	0	0	23.81	3	0	0	0	1	2	1	1	2
896	0.452	1	75	1	1	0	21.26	3	0	0	0	0	2	0	1	2
897	0.466	1	80	1	1	0	25.1	1	0	0	0	1	3	0	2	2
898	0.448	1	84	0	0	0	23.03	3	0	0	0	0	2	0	2	2
899	0.466	1	82	1	1	0	24.22	3	0	0	0	0	2	0	2	2
900	0.329	0	80	0	0	0	23.73	3	0	0	0	0	2	0	2	2
901	0.446	0	77	0	0	0	27.18	3	1	0	1	0	3	1	2	2
902	0.404	0	76	0	1	0	20.82	3	0	0	0	0	2	0	2	2
903	0.423	1	79	1	1	1	22.86	3	0	0	0	0	2	0	2	2
904	0.411	1	79	0	1	0	23.38	3	0	0	0	1	2	0	2	2
905	0.437	1	79	1	0	0	24.44	3	0	0	0	0	2	1	2	2
906	0.457	0	79	0	0	0	19.63	3	1	0	0	0	2	0	2	2
907	0.451	1	73	0	0	0	21.93	3	0	1	0	0	2	0	1	2
908	0.442	0	83	0	0	0	25.2	3	0	1	0	0	3	1	2	2
909	0.461	0	72	0	0	0	23.44	3	0	0	0	1	2	1	1	2
910	0.409	1	74	1	1	1	29.41	2	0	0	0	1	3	1	1	2
911	0.401	1	80	1	1	0	22.6	3	0	0	0	0	2	0	2	2
912	0.443	0	78	0	0	0	22.89	3	1	0	0	0	2	0	2	2
913	0.427	0	77	0	0	0	32.24	3	0	0	0	0	3	1	2	2
914	0.442	0	80	0	1	0	19.82	3	0	0	0	1	2	1	2	2
915	0.397	0	72	0	0	0	22.35	3	0	0	0	1	2	1	1	2
916	0.427	1	77	1	1	0	19.82	3	0	0	0	0	2	1	2	2
917	0.464	1	71	0	1	0	25.97	3	0	0	0	0	3	0	1	2
918	0.421	1	70	0	0	0	30.85	1	0	0	0	0	3	1	1	2
919	0.455	0	70	0	0	0	26.49	3	0	0	0	0	3	1	1	2
920	0.442	0	70	0	0	0	20.7	3	0	0	0	0	2	0	1	2
921	0.438	0	69	0	0	0	18.9	2	0	0	0	0	2	0	1	2
922	0.457	1	68	1	1	0	25.03	3	0	0	0	0	3	0	1	2
923	0.393	1	67	1	1	1	20.32	3	0	0	0	1	2	1	1	2
924	0.452	0	67	0	0	0	25.22	3	0	1	0	1	3	1	1	2
925	0.458	0	68	0	0	0	27.84	3	0	0	0	0	3	0	1	2
926	0.44	1	69	1	1	0	28.56	3	0	0	0	0	3	1	1	2
927	0.452	0	66	0	0	0	26.22	3	1	0	1	1	3	1	1	2
928	0.459	1	68	1	1	0	36.85	3	0	0	0	0	3	1	1	2
929	0.447	0	71	0	0	0	23.94	3	0	0	0	1	2	1	1	2
930	0.421	0	66	0	0	0	24.14	2	1	0	1	0	2	1	1	2
931	0.465	0	70	0	0	0	26.48	3	0	0	0	0	3	0	1	2
932	0.465	0	66	0	0	0	22.86	3	0	0	0	0	2	1	1	2
933	0.461	0	66	0	0	0	29.02	3	0	0	0	1	3	0	1	2
934	0.42	0	69	0	0	0	22.64	3	0	0	0	0	2	0	1	2
935	0.49	0	83	0	0	0	22.64	3	1	0	1	0	2	0	2	3
936	0.558	1	74	0	0	0	24.77	3	0	0	0	0	2	0	1	3
937	0.496	1	73	1	1	0	22.49	3	0	0	0	0	2	0	1	3
938	0.467	1	74	0	1	0	20.03	3	0	0	0	0	2	0	1	3
939	0.483	0	83	0	0	0	16.67	3	1	0	0	0	1	0	2	3
940	0.476	0	72	0	0	0	24.51	3	1	1	0	0	2	0	1	3
941	0.467	1	85	1	1	0	22.14	3	0	0	0	0	2	1	2	3
942	0.524	0	72	0	0	0	24.61	3	0	1	0	0	2	0	1	3
943	0.47	0	82	0	0	0	19.22	3	0	0	0	0	2	0	2	3
944	0.505	0	74	0	0	0	16.2	2	0	0	0	0	1	0	1	3
945	0.507	0	73	0	0	0	17.36	3	0	0	0	0	1	0	1	3
946	0.491	1	73	1	1	0	22.22	3	0	0	0	0	2	1	1	3
947	0.524	0	75	0	0	0	20.45	3	1	1	0	0	2	0	1	3
948	0.483	0	74	0	0	0	19.36	3	1	1	1	0	2	0	1	3
949	0.508	1	77	0	1	0	16.02	2	0	0	0	0	1	1	2	3
950	0.529	1	72	0	1	0	22.44	3	1	1	1	0	2	1	1	3
951	0.532	1	83	0	0	0	18.48	3	1	0	0	0	1	0	2	3
952	0.507	1	83	1	1	0	16.88	2	0	1	0	0	1	0	2	3
953	0.476	1	87	1	1	0	19.9	3	1	0	0	0	2	0	2	3
954	0.486	0	79	0	0	1	16.35	3	0	0	0	0	1	0	2	3
955	0.516	0	79	0	0	0	25.35	3	0	0	0	1	3	1	2	3
956	0.484	1	88	1	1	0	22.17	2	0	0	0	0	2	0	2	3
957	0.553	1	72	0	1	0	23.04	3	1	0	1	0	2	1	1	3
958	0.488	0	87	0	0	0	22.76	1	1	0	1	0	2	0	2	3
959	0.511	0	74	1	0	0	25.88	3	1	0	1	0	3	1	1	3
960	0.557	1	72	0	0	1	16.98	3	1	0	0	0	1	0	1	3
961	0.473	0	73	0	0	0	22.44	3	1	1	1	0	2	0	1	3
962	0.552	0	72	0	0	1	24.65	3	0	0	0	0	2	0	1	3
963	0.472	0	84	0	0	1	22.71	3	0	0	0	1	2	0	2	3
964	0.5	0	83	0	0	1	18.97	3	1	1	0	0	2	1	2	3
965	0.554	0	74	0	0	0	18.51	3	0	1	0	0	2	0	1	3
966	0.532	0	75	0	0	0	24.45	3	1	1	1	0	2	1	1	3
967	0.508	0	73	0	0	0	21.1	2	0	1	0	1	2	0	1	3
968	0.567	0	78	0	0	1	24.44	.	1	1	0	0	2	0	2	3
969	0.537	0	82	0	0	1	20.81	2	1	1	0	0	2	0	2	3
970	0.501	0	81	0	0	0	22.83	3	0	0	1	0	2	1	2	3
971	0.502	0	79	0	0	0	21.93	2	1	1	1	0	2	0	2	3
972	0.555	0	82	0	0	0	18.07	3	1	1	1	0	1	1	2	3
973	0.535	1	82	1	1	0	24.44	3	1	0	0	0	2	0	2	3
974	0.486	1	90	1	1	0	22.52	2	0	0	0	0	2	0	2	3
975	0.56	0	80	0	0	1	23.68	3	1	0	1	0	2	1	2	3
976	0.485	1	72	1	1	0	27.06	3	1	0	0	0	3	0	1	3
977	0.525	0	78	0	0	1	16.82	3	1	0	1	0	1	0	2	3
978	0.51	0	82	0	0	0	22.96	3	1	0	0	0	2	0	2	3
979	0.506	0	85	0	1	1	26.37	1	1	1	0	0	3	1	2	3
980	0.542	0	72	0	0	1	18.9	3	0	0	0	0	2	0	1	3
981	0.482	1	88	0	1	0	21.08	1	0	0	0	0	2	1	2	3
982	0.536	0	88	0	0	1	22.63	3	0	0	0	0	2	0	2	3
983	0.546	1	85	0	0	0	19.65	3	1	0	0	0	2	0	2	3
984	0.505	1	72	1	1	1	18.57	3	0	0	0	0	2	0	1	3
985	0.469	0	75	0	0	1	24.89	3	0	0	0	1	2	1	1	3
986	0.563	0	79	1	1	1	20.12	3	0	0	0	0	2	0	2	3
987	0.467	0	74	0	0	0	20.24	3	0	0	0	1	2	0	1	3
988	0.482	0	80	0	0	0	18.65	3	0	0	0	0	2	0	2	3
989	0.477	1	72	1	1	0	20.28	3	0	0	0	1	2	0	1	3
990	0.518	0	75	0	1	1	25.5	3	0	1	0	1	3	0	1	3
991	0.47	1	79	1	1	0	18.27	3	0	0	0	0	1	0	2	3
992	0.5	0	71	0	0	1	19.48	3	1	0	0	0	2	0	1	3
993	0.478	0	82	0	0	0	21.93	3	0	1	0	0	2	0	2	3
994	0.504	0	74	0	0	0	25	3	1	1	0	0	3	1	1	3
995	0.549	0	74	0	0	0	27.39	3	1	1	0	0	3	0	1	3
996	0.475	1	79	1	0	0	15.17	3	0	0	0	0	1	0	2	3
997	0.542	0	77	0	0	1	17.56	3	0	0	0	0	1	0	2	3
998	0.54	1	83	1	1	0	21.49	3	1	1	1	0	2	0	2	3
999	0.52	1	74	0	1	0	25.95	3	1	1	1	0	3	1	1	3
1000	0.472	1	75	0	1	0	23.46	3	1	0	1	0	2	0	1	3
1001	0.521	0	74	0	0	0	32.04	3	1	1	0	0	3	1	1	3
1002	0.524	0	75	0	0	0	22.96	3	0	0	0	1	2	0	1	3
1003	0.554	0	79	0	0	1	21.78	3	0	0	0	1	2	1	2	3
1004	0.498	0	78	0	0	0	20.17	3	0	0	0	0	2	1	2	3
1005	0.473	0	76	0	0	0	26.41	3	1	0	1	1	3	0	2	3
1006	0.503	0	74	0	0	0	23.68	3	1	1	0	1	2	0	1	3
1007	0.5	0	77	0	0	0	18.18	3	0	0	0	1	1	0	2	3
1008	0.563	1	77	0	1	0	21.51	2	0	0	0	0	2	1	2	3
1009	0.498	0	73	0	0	0	28.06	3	0	1	0	0	3	0	1	3
1010	0.51	1	82	0	0	0	24.44	3	1	1	1	0	2	0	2	3
1011	0.505	0	78	0	0	0	20.41	3	1	0	0	0	2	0	2	3
1012	0.533	0	77	0	0	0	21.16	3	0	0	0	0	2	0	2	3
1013	0.536	1	78	1	1	0	24.65	3	1	1	1	0	2	0	2	3
1014	0.513	0	76	0	0	1	17.85	3	1	0	1	0	1	0	2	3
1015	0.518	1	77	0	0	1	21.27	3	0	0	0	0	2	1	2	3
1016	0.495	0	79	0	0	1	18.86	3	0	0	0	0	2	1	2	3
1017	0.554	0	73	0	0	0	23.11	3	0	1	0	0	2	0	1	3
1018	0.487	1	66	1	0	0	26.67	3	1	1	0	0	3	1	1	3
1019	0.567	0	68	0	0	0	21.17	3	1	0	0	0	2	0	1	3
1020	0.485	0	66	0	0	0	27.34	3	1	1	0	0	3	0	1	3
1021	0.559	1	67	1	1	0	22.45	2	0	0	1	0	2	0	1	3
1022	0.556	0	75	0	0	0	19.58	3	1	0	0	0	2	1	1	3
1023	0.499	0	66	1	0	0	29.14	3	1	1	1	0	3	0	1	3
1024	0.53	0	66	0	0	0	23.72	3	1	1	0	0	2	0	1	3
1025	0.501	0	66	0	0	0	24.77	3	0	1	0	0	2	0	1	3
1026	0.487	0	67	0	0	0	18.18	3	0	0	0	0	1	0	1	3
1027	0.557	1	66	1	1	0	21.36	2	1	1	1	0	2	0	1	3
1028	0.545	0	68	1	0	0	24.12	3	1	1	0	0	2	0	1	3
1029	0.499	0	67	0	0	0	17.12	3	0	0	0	0	1	0	1	3
1030	0.495	1	69	1	1	1	23.05	3	0	0	0	0	2	1	1	3
1031	0.468	1	72	1	1	0	28.26	3	0	0	0	0	3	0	1	3
1032	0.5	1	67	0	1	0	21.29	3	0	0	0	0	2	0	1	3
1033	0.487	0	69	0	0	0	19.29	3	0	1	0	0	2	1	1	3
1034	0.512	0	67	0	0	0	20.61	3	0	0	0	0	2	0	1	3
1035	0.505	0	70	0	0	1	20.22	3	0	0	0	1	2	0	1	3
1036	0.482	1	66	0	1	0	25.77	3	0	0	0	1	3	0	1	3
1037	0.48	0	67	0	0	0	18.86	3	0	0	0	0	2	0	1	3
1038	0.467	1	67	1	1	0	23.08	3	0	0	0	0	2	0	1	3
1039	0.506	0	71	0	0	0	22.14	3	0	0	0	0	2	0	1	3
1040	0.475	1	69	1	1	0	20.83	3	0	0	0	0	2	0	1	3
1041	0.475	1	69	0	0	0	19.53	3	0	0	0	0	2	0	1	3
1042	0.495	1	80	1	1	0	18.44	3	0	0	0	1	1	1	2	3
1043	0.499	1	69	0	0	0	18.13	3	1	0	0	0	1	0	1	3
1044	0.566	1	67	0	0	0	27.69	3	0	0	0	1	3	0	1	3
1045	0.484	1	68	0	0	0	29.74	3	0	0	0	0	3	0	1	3
1046	0.479	0	68	1	0	0	24.19	3	0	0	0	0	2	0	1	3
1047	0.557	1	71	0	0	0	23.59	3	1	1	1	0	2	0	1	3
1048	0.56	1	68	1	0	0	20.96	3	0	0	0	0	2	0	1	3
1049	0.494	1	67	1	1	0	20.83	3	0	0	0	0	2	0	1	3
1050	0.471	0	65	0	0	1	27.56	3	1	1	0	0	3	0	1	3
1051	0.508	0	65	0	0	0	23.81	3	1	0	1	0	2	0	1	3
1052	0.534	0	68	0	0	0	25.8	3	1	1	0	0	3	0	1	3
1053	0.539	1	71	1	1	0	22.81	3	1	0	1	0	2	0	1	3
1054	0.483	1	71	1	1	0	24.8	3	1	0	1	0	2	1	1	3
1055	0.53	0	66	1	0	1	19.52	3	0	0	0	0	2	0	1	3
1056	0.542	1	77	0	0	0	19.05	3	1	0	0	0	2	1	2	3
1057	0.513	1	70	1	1	0	21.72	3	0	0	0	0	2	0	1	3
1058	0.547	0	70	0	0	0	28.89	3	1	1	0	0	3	1	1	3
1059	0.495	0	69	0	0	0	25.54	3	1	0	1	0	3	1	1	3
1060	0.518	1	66	0	1	0	29.55	3	1	0	1	0	3	1	1	3
1061	0.498	0	73	0	0	1	17.58	3	1	0	0	0	1	0	1	3
1062	0.525	0	76	0	0	0	25.28	3	0	0	0	0	3	0	2	3
1063	0.483	0	68	0	0	1	26.71	3	1	1	1	0	3	0	1	3
1064	0.507	0	71	0	0	0	23.44	3	1	1	0	1	2	0	1	3
1065	0.48	1	75	1	1	0	19.1	3	1	0	0	0	2	0	1	3
1066	0.511	1	68	1	1	0	22.31	3	0	0	0	0	2	1	1	3
1067	0.499	0	65	0	0	1	18.55	3	1	0	1	0	2	0	1	3
1068	0.548	0	65	0	0	0	21.46	3	0	0	0	0	2	0	1	3
1069	0.549	0	78	0	0	0	19.48	3	1	0	0	0	2	1	2	3
1070	0.541	1	66	1	1	0	24.97	3	1	0	1	0	2	0	1	3
1071	0.503	0	70	0	0	0	20.61	3	1	1	0	1	2	0	1	3
1072	0.537	0	69	0	0	0	23.46	3	1	0	1	0	2	0	1	3
1073	0.531	1	80	1	1	1	19.23	3	0	0	0	1	2	0	2	3
1074	0.556	0	73	1	1	0	22.19	3	0	0	0	0	2	0	1	3
1075	0.505	1	75	1	1	0	21.91	3	0	0	0	0	2	0	1	3
1076	0.469	1	81	0	1	0	20.26	2	0	0	0	1	2	0	2	3
1077	0.517	1	82	1	1	0	20.63	1	0	0	0	0	2	0	2	3
1078	0.549	0	90	1	0	0	17.33	1	0	0	0	0	1	0	2	3
1079	0.503	0	76	1	1	0	21.52	3	0	0	1	1	2	0	2	3
1080	0.483	1	74	0	1	0	19.18	3	0	0	0	0	2	0	1	3
1081	0.563	1	76	0	1	0	18.3	3	0	0	0	0	1	0	2	3
1082	0.504	1	69	1	1	0	21	3	0	0	0	0	2	0	1	3
1083	0.497	1	78	0	1	0	19.94	3	0	0	0	0	2	0	2	3
1084	0.516	0	76	0	0	0	22.29	2	0	0	0	1	2	0	2	3
1085	0.505	0	74	0	1	0	22.46	3	0	0	0	1	2	1	1	3
1086	0.522	0	78	1	0	0	22.99	3	0	0	0	1	2	0	2	3
1087	0.488	1	78	0	1	0	22.95	3	0	0	0	1	2	1	2	3
1088	0.473	1	77	0	0	0	24.65	3	1	0	1	1	2	1	2	3
1089	0.488	0	74	0	0	0	24.79	2	0	0	0	0	2	0	1	3
1090	0.556	0	84	0	0	0	21.64	3	1	0	1	0	2	0	2	3
1091	0.474	1	84	1	1	0	28.58	2	0	0	0	1	3	0	2	3
1092	0.47	0	76	0	0	1	23	2	1	0	1	0	2	1	2	3
1093	0.514	0	76	0	0	0	24.89	2	0	0	0	1	2	0	2	3
1094	0.502	1	75	1	1	0	26.7	3	0	0	0	1	3	0	1	3
1095	0.557	1	79	1	1	0	21.79	3	0	0	0	1	2	1	2	3
1096	0.563	0	76	0	0	0	29.01	3	0	0	0	1	3	0	2	3
1097	0.519	0	87	1	0	0	19.09	3	0	0	0	0	2	0	2	3
1098	0.523	0	78	0	0	0	22.01	2	0	0	0	0	2	0	2	3
1099	0.495	1	82	1	1	0	20.51	3	0	0	0	0	2	0	2	3
1100	0.503	0	83	0	0	1	20.74	3	0	0	0	0	2	1	2	3
1101	0.52	0	78	0	0	0	26.06	1	0	0	0	0	3	0	2	3
1102	0.486	1	86	1	1	1	24.49	2	0	0	0	0	2	0	2	3
1103	0.492	1	71	1	1	0	23.48	3	0	0	0	1	2	1	1	3
1104	0.509	1	73	0	1	0	33	2	0	0	0	1	3	1	1	3
1105	0.486	0	74	0	0	0	23.19	3	0	0	0	1	2	1	1	3
1106	0.541	1	74	1	1	0	26.29	2	0	0	0	1	3	0	1	3
1107	0.475	0	71	0	1	0	27.09	3	0	0	0	0	3	1	1	3
1108	0.468	0	77	0	0	1	16.65	3	1	0	0	0	1	0	2	3
1109	0.514	1	78	1	1	0	18.4	2	0	0	0	0	1	1	2	3
1110	0.537	0	73	1	0	0	27.22	3	0	0	1	1	3	1	1	3
1111	0.531	1	83	0	1	0	24.07	3	0	0	0	1	2	0	2	3
1112	0.544	0	75	0	0	1	22.43	3	0	0	0	0	2	0	1	3
1113	0.477	1	75	1	1	0	16.89	2	0	0	0	1	1	1	1	3
1114	0.505	0	79	0	0	0	17.19	1	0	0	0	0	1	0	2	3
1115	0.543	0	79	0	0	0	25.57	1	0	1	0	1	3	1	2	3
1116	0.467	0	74	0	0	0	23.56	2	0	0	1	1	2	1	1	3
1117	0.509	0	77	1	1	0	18.04	2	0	0	0	0	1	0	2	3
1118	0.487	1	85	1	1	0	22.54	1	0	0	0	0	2	0	2	3
1119	0.498	1	87	1	1	0	22.17	2	0	0	0	0	2	1	2	3
1120	0.485	1	73	0	1	0	18.22	3	0	0	0	0	1	0	1	3
1121	0.477	0	78	0	1	0	26.75	3	0	0	0	0	3	0	2	3
1122	0.479	0	80	0	0	1	19.12	3	0	0	0	0	2	0	2	3
1123	0.517	0	79	0	0	1	33.69	3	1	0	1	0	3	0	2	3
1124	0.471	1	76	0	1	1	19.6	1	1	0	0	0	2	0	2	3
1125	0.538	0	79	0	0	0	18.87	3	1	1	1	0	2	0	2	3
1126	0.517	0	86	1	1	0	21.5	3	0	0	0	0	2	0	2	3
1127	0.51	0	79	1	1	0	29.55	1	0	1	0	1	3	0	2	3
1128	0.56	0	75	0	1	0	25.5	3	0	0	0	0	3	1	1	3
1129	0.53	0	83	0	0	0	20.56	1	0	0	0	0	2	1	2	3
1130	0.552	1	76	1	1	0	23.86	3	0	0	0	0	2	0	2	3
1131	0.474	0	83	1	1	0	21.11	1	0	0	0	1	2	0	2	3
1132	0.557	1	75	0	0	0	21.94	2	0	0	0	0	2	0	1	3
1133	0.542	0	80	1	1	0	21.98	2	0	0	0	1	2	0	2	3
1134	0.513	1	74	0	0	0	23.67	2	0	0	0	1	2	0	1	3
1135	0.564	0	72	0	0	0	23.91	3	0	0	0	1	2	0	1	3
1136	0.514	0	79	0	0	0	18.14	3	0	0	0	0	1	0	2	3
1137	0.483	1	77	0	1	1	20.49	3	0	0	0	0	2	0	2	3
1138	0.479	1	81	1	1	0	22.58	3	0	0	0	1	2	1	2	3
1139	0.552	0	72	0	0	0	26.68	3	0	0	0	0	3	1	1	3
1140	0.501	0	79	0	0	0	19.43	3	0	0	0	0	2	0	2	3
1141	0.478	1	73	0	0	0	18.2	3	0	0	0	0	1	0	1	3
1142	0.516	1	74	1	1	0	20.87	3	0	0	0	0	2	0	1	3
1143	0.497	1	79	0	0	0	21.52	3	0	0	0	0	2	0	2	3
1144	0.561	0	89	0	0	0	20.53	2	0	0	0	1	2	0	2	3
1145	0.558	0	79	0	0	0	20.53	2	0	0	0	1	2	1	2	3
1146	0.506	1	75	1	1	0	23.62	2	0	0	0	0	2	0	1	3
1147	0.54	1	74	1	1	0	21.56	3	0	0	0	0	2	0	1	3
1148	0.551	0	74	1	1	0	23.7	3	0	0	0	0	2	0	1	3
1149	0.515	0	75	0	0	0	20.05	3	0	0	0	0	2	0	1	3
1150	0.509	0	73	0	0	1	19.96	3	0	0	0	0	2	0	1	3
1151	0.496	1	73	1	1	1	26.59	2	0	0	0	0	3	0	1	3
1152	0.56	0	81	0	0	1	27.69	2	1	0	1	0	3	0	2	3
1153	0.515	1	86	0	0	0	27.05	2	0	0	0	1	3	1	2	3
1154	0.541	1	74	1	1	0	27.7	2	0	1	0	1	3	1	1	3
1155	0.543	1	84	1	1	0	28.77	1	0	0	0	0	3	0	2	3
1156	0.483	0	86	0	0	0	26.05	2	1	0	1	0	3	1	2	3
1157	0.531	0	85	0	0	0	22.69	3	1	0	1	0	2	1	2	3
1158	0.472	1	75	1	1	1	26	2	0	0	0	1	3	0	1	3
1159	0.557	0	73	0	0	0	30.36	3	0	0	0	1	3	1	1	3
1160	0.487	1	85	1	1	0	18.16	2	0	0	0	0	1	0	2	3
1161	0.478	0	74	0	0	0	21.53	2	0	0	0	0	2	0	1	3
1162	0.467	1	80	0	1	1	22.89	2	0	0	0	0	2	0	2	3
1163	0.471	1	78	1	1	0	20	3	0	0	0	0	2	0	2	3
1164	0.531	1	74	0	1	1	19.28	2	0	0	0	0	2	0	1	3
1165	0.565	0	76	0	1	0	26.63	3	1	1	1	1	3	0	2	3
1166	0.531	0	80	0	0	0	31.21	2	0	0	0	1	3	1	2	3
1167	0.474	1	77	1	1	0	24.65	3	0	0	0	0	2	0	2	3
1168	0.501	0	72	0	0	0	21.98	2	0	0	0	0	2	0	1	3
1169	0.567	0	77	0	0	0	22.05	2	0	0	0	0	2	0	2	3
1170	0.474	1	73	1	1	0	24.25	2	0	0	0	0	2	0	1	3
1171	0.546	1	74	1	1	1	28.74	3	0	1	0	1	3	1	1	3
1172	0.547	0	79	0	0	0	23.8	3	1	0	1	0	2	0	2	3
1173	0.522	1	80	1	1	0	34.52	2	1	1	1	1	3	0	2	3
1174	0.512	0	73	0	0	1	25.33	2	1	0	1	0	3	0	1	3
1175	0.493	1	73	1	1	1	27.85	3	0	0	0	0	3	0	1	3
1176	0.503	0	74	0	0	0	20.42	3	0	0	0	1	2	0	1	3
1177	0.47	0	76	0	1	1	21.03	2	0	0	0	1	2	1	2	3
1178	0.494	0	81	0	0	1	23.29	3	0	0	0	0	2	0	2	3
1179	0.513	0	77	0	1	1	24.11	3	0	1	0	0	2	0	2	3
1180	0.48	1	83	1	1	0	21.72	3	0	0	0	0	2	0	2	3
1181	0.516	0	74	0	0	0	22.58	3	0	0	0	0	2	0	1	3
1182	0.532	1	78	1	1	0	23.12	3	0	0	1	0	2	1	2	3
1183	0.555	1	81	1	1	0	24.06	2	0	0	0	1	2	1	2	3
1184	0.498	0	73	0	1	0	20.49	1	0	0	0	1	2	1	1	3
1185	0.501	0	78	0	0	0	24.91	2	0	0	0	1	2	1	2	3
1186	0.563	1	78	1	1	0	21.4	3	0	0	0	1	2	1	2	3
1187	0.516	0	82	1	1	1	28.12	3	0	0	0	1	3	1	2	3
1188	0.539	1	68	1	1	0	25.48	3	0	0	0	1	3	1	1	3
1189	0.473	1	69	1	1	0	24.27	3	0	0	0	1	2	1	1	3
1190	0.527	0	82	0	0	0	23.21	3	0	0	0	1	2	1	2	3
1191	0.532	0	73	0	0	1	21.47	3	1	1	1	0	2	0	1	3
1192	0.502	1	66	1	1	1	23.47	3	0	0	0	0	2	0	1	3
1193	0.495	0	71	0	0	0	22.57	3	0	0	0	0	2	1	1	3
1194	0.481	0	67	0	0	0	27.04	2	0	1	0	1	3	1	1	3
1195	0.482	1	68	0	1	0	23.12	3	0	0	0	1	2	0	1	3
1196	0.482	1	69	0	1	0	21.78	3	0	0	0	1	2	0	1	3
1197	0.49	1	72	0	1	0	20.96	2	0	0	0	0	2	0	1	3
1198	0.538	0	72	0	0	0	21.17	2	1	1	1	1	2	1	1	3
1199	0.491	1	67	1	1	0	23.33	3	0	0	0	0	2	0	1	3
1200	0.502	1	80	1	1	0	25.66	3	0	0	0	0	3	0	2	3
1201	0.551	0	81	0	0	0	17.36	1	0	0	0	0	1	0	2	3
1202	0.541	1	65	0	0	0	26.19	1	0	0	0	1	3	1	1	3
1203	0.536	1	66	1	0	0	30.11	3	0	0	0	0	3	0	1	3
1204	0.496	0	70	0	0	0	23.56	3	0	0	0	1	2	1	1	3
1205	0.516	0	67	0	0	0	27.33	3	0	0	0	1	3	1	1	3
1206	0.551	0	71	0	0	0	28.61	3	0	0	0	1	3	1	1	3
1207	0.53	0	66	0	0	0	28.16	3	0	1	0	1	3	1	1	3
1208	0.482	1	69	1	1	0	21.61	3	0	0	0	0	2	0	1	3
1209	0.472	1	67	1	1	1	29.69	3	0	0	0	1	3	0	1	3
1210	0.53	1	70	1	0	0	25.45	3	0	0	0	1	3	1	1	3
1211	0.517	0	65	1	0	0	25.69	3	0	0	0	1	3	1	1	3
1212	0.521	0	68	0	0	0	29.06	3	0	0	0	1	3	0	1	3
1213	0.534	0	65	0	0	0	26.98	2	0	1	0	1	3	0	1	3
1214	0.552	0	68	0	0	0	20.88	3	0	0	0	1	2	0	1	3
1215	0.533	1	65	1	1	0	23.84	3	0	0	0	0	2	0	1	3
1216	0.492	0	67	0	0	0	25.16	3	0	0	0	1	3	1	1	3
1217	0.557	0	71	0	0	0	28.03	3	0	0	0	0	3	0	1	3
1218	0.547	0	69	0	1	1	22.28	2	0	0	0	1	2	0	1	3
1219	0.562	1	69	1	1	0	26.63	3	0	0	0	1	3	0	1	3
1220	0.476	0	71	0	0	0	26.07	2	0	0	0	0	3	1	1	3
1221	0.498	0	67	0	0	0	25.19	2	0	0	0	1	3	0	1	3
1222	0.53	0	67	0	0	0	23.33	3	1	0	1	0	2	0	1	3
1223	0.537	0	67	0	1	0	25.38	3	0	1	0	1	3	1	1	3
1224	0.508	1	67	1	1	0	17.38	3	0	0	0	0	1	0	1	3
1225	0.523	0	71	0	0	1	23.51	3	1	1	1	0	2	0	1	3
1226	0.475	0	69	0	0	0	21.58	2	0	0	0	0	2	0	1	3
1227	0.529	1	69	1	1	0	27.77	3	0	0	0	1	3	1	1	3
1228	0.56	0	66	1	0	0	30.45	2	0	0	1	0	3	0	1	3
1229	0.476	0	85	0	0	0	31.08	1	0	0	0	0	3	0	2	3
1230	0.567	0	66	0	0	0	26.06	3	0	0	0	0	3	0	1	3
1231	0.505	0	66	1	0	0	38.52	3	0	0	0	0	3	0	1	3
1232	0.498	0	70	0	0	0	21.17	3	1	0	0	0	2	1	1	3
1233	0.51	0	70	0	1	0	28.73	3	0	0	0	0	3	0	1	3
1234	0.54	0	66	0	0	1	18.97	2	1	0	0	0	2	0	1	3
1235	0.53	1	67	1	1	0	20.45	3	0	0	0	0	2	0	1	3
1236	0.482	1	71	1	1	0	28.83	3	1	1	0	0	3	0	1	3
1237	0.546	0	76	0	0	0	23.54	3	0	0	0	0	2	0	2	3
1238	0.526	1	70	0	0	1	24.1	3	1	0	1	0	2	1	1	3
1239	0.536	1	67	1	0	1	23.91	3	0	0	0	0	2	0	1	3
1240	0.471	1	65	0	1	0	23.75	2	0	0	0	1	2	0	1	3
1241	0.538	1	69	1	1	0	28.65	2	0	0	0	0	3	0	1	3
1242	0.543	0	66	0	0	0	26.6	3	0	0	0	0	3	1	1	3
1243	0.489	0	71	0	0	0	24.41	2	0	0	0	0	2	0	1	3
1244	0.536	0	68	0	0	0	25.83	3	1	0	1	0	3	1	1	3
1245	0.488	1	66	1	1	0	24.89	3	0	0	0	0	2	0	1	3
1246	0.503	0	66	0	1	0	22.75	2	1	0	1	0	2	0	1	3
1247	0.544	1	67	0	1	0	21.88	3	0	0	0	0	2	0	1	3
1248	0.495	0	66	0	0	0	23.77	3	0	0	1	0	2	0	1	3
1249	0.491	1	71	1	1	0	27.16	3	0	0	0	0	3	0	1	3
1250	0.541	0	69	0	0	0	20.8	1	1	0	1	0	2	1	1	3
1251	0.502	0	66	0	0	1	26.95	3	1	0	0	0	3	0	1	3
1252	0.49	0	67	0	0	0	25.61	3	0	0	0	0	3	0	1	3
1253	0.481	1	67	1	1	0	20.19	3	0	0	0	0	2	0	1	3
1254	0.486	0	71	0	0	1	29.3	2	0	0	0	1	3	1	1	3
1255	0.525	1	66	1	1	1	22.2	3	0	0	0	1	2	0	1	3
1256	0.551	0	69	0	1	0	20.08	3	0	0	0	0	2	0	1	3
1257	0.489	1	71	0	1	0	23.49	3	1	1	0	0	2	1	1	3
1258	0.49	1	71	1	1	0	22.7	3	0	1	0	1	2	0	1	3
1259	0.56	0	65	0	0	0	24.14	2	0	0	0	0	2	0	1	3
1260	0.561	0	67	0	0	0	22.51	3	0	0	0	1	2	0	1	3
1261	0.565	0	69	0	0	0	30.1	3	1	1	1	0	3	1	1	3
1262	0.556	0	69	0	0	0	25.84	3	0	0	0	1	3	1	1	3
1263	0.487	0	69	0	1	0	22.01	3	0	0	1	0	2	1	1	3
1264	0.52	1	66	0	1	0	15.32	2	0	0	0	0	1	1	1	3
1265	0.485	0	68	0	0	1	25.03	3	0	0	0	0	3	1	1	3
1266	0.509	1	73	1	1	0	28.01	2	1	0	1	0	3	1	1	3
1267	0.513	0	80	0	0	1	22.57	3	0	0	0	0	2	0	2	3
1268	0.477	1	70	0	1	0	22.98	3	0	0	0	1	2	0	1	3
1269	0.567	0	73	0	1	0	29.59	3	0	0	0	1	3	0	1	3
1270	0.469	0	74	0	0	0	22.96	3	0	0	0	0	2	1	1	3
1271	0.562	1	75	1	0	0	30.12	2	0	0	0	1	3	1	1	3
1272	0.527	0	86	0	0	0	21.33	2	1	0	0	0	2	0	2	3
1273	0.553	1	75	0	0	0	24.01	3	0	0	0	0	2	0	1	3
1274	0.528	0	81	0	0	0	21.64	2	1	0	1	0	2	0	2	3
1275	0.523	1	87	1	1	0	19.95	2	0	0	0	0	2	0	2	3
1276	0.512	0	74	0	0	1	21.64	3	1	1	1	0	2	0	1	3
1277	0.484	1	82	1	1	0	17.93	3	0	0	0	0	1	0	2	3
1278	0.532	1	86	0	1	0	22.06	2	1	0	1	0	2	1	2	3
1279	0.545	0	73	0	1	0	19.98	1	0	0	0	0	2	0	1	3
1280	0.493	0	85	0	0	0	24.75	2	0	0	0	0	2	1	2	3
1281	0.566	1	78	1	1	0	25.34	1	0	0	0	0	3	0	2	3
1282	0.566	1	79	1	1	0	19.83	2	0	0	0	1	2	0	2	3
1283	0.5	0	82	0	0	0	16.4	2	0	0	0	0	1	0	2	3
1284	0.472	1	78	1	1	0	24.97	2	0	0	0	0	2	0	2	3
1285	0.54	0	74	0	0	0	20	3	0	0	0	0	2	1	1	3
1286	0.56	1	74	1	1	0	25.54	2	1	0	1	0	3	1	1	3
1287	0.519	0	81	0	0	0	30.02	1	1	0	1	0	3	1	2	3
1288	0.534	0	75	0	1	0	21.21	2	1	0	1	0	2	0	1	3
1289	0.524	0	81	0	0	0	25.68	3	1	0	0	0	3	1	2	3
1290	0.538	1	81	1	1	0	24.3	3	0	0	0	0	2	1	2	3
1291	0.541	1	79	1	1	0	33.67	2	0	0	0	0	3	1	2	3
1292	0.565	0	75	0	1	0	22.05	3	0	0	1	0	2	0	1	3
1293	0.544	1	72	1	1	1	24.42	3	0	0	0	1	2	0	1	3
1294	0.515	1	84	1	0	0	21.23	3	0	0	0	0	2	0	2	3
1295	0.498	0	85	0	0	0	22.83	1	0	0	0	1	2	1	2	3
1296	0.551	0	86	0	0	0	21.93	3	0	0	0	0	2	1	2	3
1297	0.539	0	75	0	0	0	25.08	3	0	0	0	0	3	1	1	3
1298	0.498	1	75	0	0	0	22.72	3	0	0	0	0	2	0	1	3
1299	0.54	0	75	0	0	0	16.42	2	0	0	0	0	1	1	1	3
1300	0.532	0	77	0	1	0	21.5	3	0	0	0	0	2	1	2	3
1301	0.524	0	72	0	0	0	24.73	3	0	0	1	0	2	1	1	3
1302	0.481	0	84	0	0	0	24.89	2	1	0	1	1	2	0	2	3
1303	0.511	0	80	0	0	0	27.68	3	1	0	1	0	3	0	2	3
1304	0.479	0	85	0	0	0	21.63	3	1	0	1	0	2	0	2	3
1305	0.505	0	92	0	0	0	25.78	3	0	0	0	1	3	1	2	3
1306	0.554	0	75	0	0	0	27.66	3	0	0	0	0	3	0	1	3
1307	0.511	1	78	1	1	0	21.26	3	0	0	0	1	2	0	2	3
1308	0.473	1	78	1	1	0	23.18	2	0	0	0	0	2	1	2	3
1309	0.544	0	79	0	0	0	19.17	3	0	0	0	0	2	0	2	3
1310	0.54	0	76	0	1	0	22.27	3	1	1	1	0	2	0	2	3
1311	0.537	1	73	1	0	0	25.16	3	0	0	0	0	3	1	1	3
1312	0.534	1	75	1	1	1	22.77	3	0	0	0	0	2	0	1	3
1313	0.542	0	77	0	0	0	20.93	3	0	1	0	0	2	0	2	3
1314	0.565	1	76	0	0	0	29.34	3	0	0	0	0	3	1	2	3
1315	0.514	0	75	0	0	0	19.65	3	1	0	0	0	2	0	1	3
1316	0.563	0	76	1	0	0	25.3	3	1	0	1	0	3	1	2	3
1317	0.553	0	79	0	0	0	25.96	3	0	0	0	0	3	1	2	3
1318	0.471	0	83	0	0	0	23.6	2	0	0	0	0	2	1	2	3
1319	0.532	0	72	0	0	0	35.17	3	1	0	1	0	3	1	1	3
1320	0.506	0	76	0	0	0	28.31	3	0	0	0	0	3	0	2	3
1321	0.488	1	75	1	1	0	20.76	3	0	0	0	1	2	1	1	3
1322	0.548	1	73	0	0	0	25.64	2	0	0	0	0	3	0	1	3
1323	0.511	0	73	0	0	0	22.52	3	0	0	0	0	2	0	1	3
1324	0.497	0	76	1	0	0	20	3	1	0	0	0	2	0	2	3
1325	0.555	1	75	1	0	0	26.22	3	0	0	0	0	3	1	1	3
1326	0.525	1	80	1	1	0	23.38	3	0	0	0	0	2	1	2	3
1327	0.483	1	75	1	1	0	25.92	3	0	0	0	0	3	1	1	3
1328	0.534	1	82	0	1	0	18.87	3	0	0	0	0	2	0	2	3
1329	0.486	1	72	0	0	0	20.08	3	0	0	0	0	2	0	1	3
1330	0.516	1	76	0	0	1	25.95	2	0	0	0	1	3	1	2	3
1331	0.518	0	81	0	0	0	28.13	3	1	0	1	0	3	1	2	3
1332	0.52	0	82	0	0	0	23.11	3	0	0	1	0	2	0	2	3
1333	0.529	0	78	0	0	0	25.22	3	1	0	0	0	3	1	2	3
1334	0.547	0	72	0	0	0	23.83	3	0	0	0	0	2	0	1	3
1335	0.503	1	78	1	1	0	23.05	3	0	0	0	0	2	0	2	3
1336	0.542	1	71	1	0	0	23.53	3	0	0	0	0	2	1	1	3
1337	0.517	1	71	1	1	0	24.31	3	1	0	0	0	2	0	1	3
1338	0.497	1	69	1	1	0	23.42	3	0	0	0	1	2	0	1	3
1339	0.541	0	71	0	0	0	28.4	3	1	1	1	0	3	0	1	3
1340	0.507	0	71	0	0	0	22.94	3	0	1	0	1	2	0	1	3
1341	0.52	0	71	0	0	0	22.64	3	0	0	0	0	2	0	1	3
1342	0.519	1	71	0	0	0	22.68	3	0	0	0	0	2	0	1	3
1343	0.526	0	71	0	0	0	23.31	3	0	0	0	0	2	0	1	3
1344	0.559	0	70	0	0	0	26.53	3	0	0	0	0	3	1	1	3
1345	0.509	0	70	0	0	0	18.44	3	0	0	0	0	1	1	1	3
1346	0.51	0	75	0	0	0	25.79	2	0	0	0	0	3	1	1	3
1347	0.477	1	70	0	1	0	29.76	3	0	0	0	0	3	1	1	3
1348	0.507	1	73	1	1	1	25.59	3	0	0	0	0	3	1	1	3
1349	0.53	1	66	1	1	1	23.42	3	0	0	0	0	2	1	1	3
1350	0.521	1	69	1	0	0	25.22	3	0	0	0	0	3	0	1	3
1351	0.527	1	75	1	1	0	21.93	3	0	0	0	0	2	1	1	3
1352	0.52	0	69	0	0	1	23.11	3	0	0	0	0	2	1	1	3
1353	0.503	1	68	1	1	0	24.69	3	0	0	0	1	2	1	1	3
1354	0.541	1	68	1	1	0	25.1	3	0	0	0	0	3	1	1	3
1355	0.528	0	67	0	0	0	29.48	3	0	0	0	0	3	0	1	3
1356	0.55	0	68	0	0	0	24.56	3	0	0	0	0	2	0	1	3
1357	0.541	1	68	1	1	0	19.29	3	0	0	0	0	2	0	1	3
1358	0.479	0	67	0	0	0	31.24	3	1	1	0	1	3	1	1	3
1359	0.508	1	67	0	1	0	25.26	3	0	0	0	0	3	0	1	3
1360	0.561	0	67	0	0	0	29.82	3	0	0	0	0	3	0	1	3
1361	0.485	1	68	0	1	0	22.95	3	0	0	0	0	2	1	1	3
1362	0.556	0	67	0	0	0	25.33	3	0	0	0	0	3	1	1	3
1363	0.547	1	67	0	0	1	25.96	3	1	0	1	0	3	0	1	3
1364	0.524	0	67	0	0	0	21.93	3	0	0	0	1	2	0	1	3
1365	0.484	0	67	0	0	0	30.44	3	1	1	1	0	3	1	1	3
1366	0.531	0	67	0	0	0	33.69	1	1	1	1	1	3	1	1	3
1367	0.545	1	66	1	0	0	30.46	3	0	1	0	1	3	1	1	3
1368	0.555	0	66	0	0	0	23.56	3	0	0	0	0	2	0	1	3
1369	0.505	1	65	1	0	0	29.76	3	1	0	1	1	3	0	1	3
1370	0.482	1	70	1	1	0	25.78	3	0	0	0	1	3	1	1	3
1371	0.502	0	71	0	0	0	23.78	3	0	0	0	0	2	1	1	3
1372	0.553	0	74	0	0	0	31.08	3	1	0	1	0	3	1	1	3
1373	0.514	0	68	0	0	0	27.56	3	0	1	0	0	3	0	1	3
1374	0.505	1	68	0	0	0	17.37	3	0	0	1	1	1	1	1	3
1375	0.504	1	65	1	1	0	23.63	3	0	0	0	1	2	0	1	3
1376	0.506	1	68	0	1	0	23.23	2	0	0	0	1	2	0	1	3
1377	0.552	1	70	1	1	0	26.81	3	0	0	0	0	3	0	1	3
1378	0.509	0	69	0	0	0	29.24	3	0	0	0	0	3	1	1	3
1379	0.563	0	66	0	0	0	29.73	3	1	1	1	0	3	0	1	3
1380	0.551	0	66	0	0	0	30.36	2	1	0	1	0	3	1	1	3
1381	0.559	0	66	0	0	0	27.41	3	0	0	0	0	3	1	1	3
1382	0.488	1	72	1	0	0	26.08	3	0	0	0	1	3	1	1	3
1383	0.543	0	71	0	0	0	30.8	3	0	0	0	0	3	0	1	3
1384	0.559	0	68	0	0	0	21.37	3	0	0	0	0	2	1	1	3
1385	0.561	1	71	1	0	0	25.59	3	0	0	0	0	3	1	1	3
1386	0.565	0	67	0	0	0	21.5	3	0	0	0	1	2	1	1	3
1387	0.5	1	68	1	0	0	25.26	3	0	0	0	0	3	0	1	3
1388	0.527	1	66	1	1	0	22.39	3	0	0	0	0	2	0	1	3
1389	0.557	0	69	0	0	0	22.35	3	0	0	0	0	2	1	1	3
1390	0.544	0	67	0	0	0	33.76	3	0	0	0	1	3	1	1	3
1391	0.499	0	71	0	0	0	29.96	3	0	0	0	1	3	1	1	3
1392	0.538	1	70	0	0	0	26.04	3	0	0	0	0	3	1	1	3
1393	0.467	1	77	0	1	0	24.73	3	0	0	0	0	2	1	2	3
1394	0.561	1	72	1	1	0	31.99	3	0	0	0	0	3	1	1	3
1395	0.56	0	72	0	0	0	30.59	3	0	0	0	1	3	1	1	3
1396	0.536	0	68	0	0	0	25.15	3	0	0	0	0	3	1	1	3
1397	0.638	1	73	1	1	0	25.91	3	0	0	0	1	3	1	1	4
1398	0.616	0	74	0	0	0	30.73	3	0	1	0	0	3	0	1	4
1399	0.71	0	76	0	1	0	25.88	3	1	1	1	0	3	0	2	4
1400	0.77	0	75	0	0	1	19.78	3	1	0	0	0	2	0	1	4
1401	0.576	0	74	0	0	0	19.87	3	1	1	1	0	2	1	1	4
1402	0.62	1	82	1	1	0	19.78	3	0	0	0	0	2	0	2	4
1403	0.634	0	75	1	0	0	24.26	2	0	0	0	0	2	0	1	4
1404	0.587	0	73	0	0	1	29.62	3	1	1	1	0	3	0	1	4
1405	0.584	0	76	1	0	0	18.95	1	0	0	0	0	2	0	2	4
1406	0.628	0	81	0	0	1	22.03	3	0	1	0	1	2	0	2	4
1407	0.588	0	72	1	0	0	20.28	3	0	0	0	0	2	1	1	4
1408	0.625	1	82	1	1	0	31.25	3	0	0	0	0	3	1	2	4
1409	0.596	1	85	0	1	0	17.93	1	0	0	0	0	1	0	2	4
1410	0.62	0	94	0	0	1	17.78	3	0	0	0	0	1	1	2	4
1411	0.81	0	76	0	0	0	22.98	3	1	1	1	0	2	0	2	4
1412	0.568	0	86	0	1	0	19.7	2	1	0	0	0	2	0	2	4
1413	0.586	0	81	1	0	0	25.15	3	0	1	0	0	3	1	2	4
1414	0.776	0	83	0	0	0	21.3	2	0	1	0	0	2	1	2	4
1415	0.61	0	82	0	0	0	22.52	3	0	1	0	0	2	0	2	4
1416	0.597	0	73	0	0	1	22.94	3	1	0	1	0	2	0	1	4
1417	0.578	0	76	0	0	0	21.64	3	1	0	0	0	2	0	2	4
1418	0.591	0	77	0	0	0	26.2	3	1	0	1	0	3	1	2	4
1419	0.601	0	80	0	0	0	23.65	3	0	1	0	0	2	1	2	4
1420	0.697	0	80	0	0	0	25.33	3	1	0	1	0	3	1	2	4
1421	0.823	1	73	1	1	1	23.11	3	1	0	1	0	2	0	1	4
1422	0.648	0	80	0	0	0	19.18	2	1	0	0	0	2	0	2	4
1423	0.655	0	82	0	0	1	24.44	3	1	1	1	0	2	1	2	4
1424	0.713	0	79	0	0	0	18.58	3	0	0	0	0	2	1	2	4
1425	0.703	0	78	0	0	1	26.31	3	1	0	0	0	3	0	2	4
1426	0.599	1	73	0	0	0	19.22	3	0	1	0	0	2	0	1	4
1427	0.621	1	91	1	1	0	16.89	3	0	0	0	0	1	0	2	4
1428	0.572	1	79	0	0	0	27.03	3	0	0	0	1	3	0	2	4
1429	0.612	0	74	0	0	0	17.98	3	0	0	0	0	1	0	1	4
1430	0.718	0	68	0	0	0	24.84	3	0	1	0	0	2	1	1	4
1431	0.619	0	68	0	0	0	22.22	3	0	0	0	0	2	0	1	4
1432	0.588	0	68	0	0	0	22.31	3	1	0	1	0	2	1	1	4
1433	0.691	0	69	0	0	0	17.36	3	1	0	1	0	1	0	1	4
1434	0.708	0	70	0	0	0	20.89	3	1	0	0	0	2	1	1	4
1435	0.625	0	69	0	0	0	21.03	3	1	0	0	0	2	0	1	4
1436	0.616	1	71	1	1	0	21.1	3	0	0	0	1	2	0	1	4
1437	0.596	0	71	0	0	0	27.77	3	0	0	0	1	3	0	1	4
1438	0.894	1	70	1	1	0	21.77	3	1	0	0	0	2	0	1	4
1439	0.591	1	66	1	1	0	20.83	2	1	0	1	0	2	0	1	4
1440	0.603	0	69	0	0	0	22.52	3	1	1	1	0	2	1	1	4
1441	0.612	0	71	0	0	0	22.45	3	0	0	0	0	2	0	1	4
1442	0.593	0	73	0	0	0	22.37	3	0	0	0	0	2	0	1	4
1443	0.618	0	66	0	0	1	24.97	3	1	1	0	0	2	0	1	4
1444	0.622	0	70	0	0	0	26.31	2	1	0	1	0	3	0	1	4
1445	0.581	0	65	0	0	1	26.52	3	1	1	1	0	3	0	1	4
1446	0.625	0	71	0	0	1	27.49	3	0	1	0	0	3	0	1	4
1447	0.587	0	71	0	0	0	28.44	3	0	0	0	1	3	0	1	4
1448	0.785	0	66	0	0	0	29.55	3	1	1	1	0	3	1	1	4
1449	0.577	1	75	1	1	0	25.74	2	0	1	0	1	3	1	1	4
1450	0.673	1	85	0	1	0	21.3	1	0	0	0	0	2	0	2	4
1451	0.652	0	88	0	0	0	19.15	3	0	0	0	0	2	0	2	4
1452	0.702	0	87	0	1	0	45.61	3	1	0	1	0	3	1	2	4
1453	0.626	1	72	1	1	0	23.47	2	0	1	0	1	2	1	1	4
1454	0.703	0	84	0	0	0	30.02	2	1	0	1	0	3	0	2	4
1455	0.673	1	73	1	1	1	28.53	3	0	0	0	1	3	0	1	4
1456	0.642	0	79	0	0	0	19.7	3	0	0	0	1	2	0	2	4
1457	0.598	0	84	0	0	0	22.83	2	1	0	1	0	2	0	2	4
1458	0.607	1	72	1	1	0	19.47	3	0	0	0	0	2	0	1	4
1459	0.599	1	75	1	1	0	21.49	2	0	0	0	1	2	0	1	4
1460	1.279	0	83	0	1	1	19.33	3	0	0	0	0	2	0	2	4
1461	0.739	1	74	0	1	1	27.29	2	0	0	0	1	3	1	1	4
1462	0.585	0	74	0	0	1	17.66	3	0	0	0	0	1	1	1	4
1463	0.59	0	81	0	0	0	29.34	1	0	0	0	1	3	1	2	4
1464	0.716	0	77	1	1	0	23.02	2	1	0	1	0	2	0	2	4
1465	0.651	1	75	1	1	1	25.27	3	0	0	0	0	3	0	1	4
1466	0.625	0	77	0	0	0	17.73	3	0	0	0	0	1	0	2	4
1467	0.63	0	78	0	0	0	30.91	2	0	0	0	0	3	0	2	4
1468	0.677	1	75	0	0	0	25.15	3	0	0	0	1	3	0	1	4
1469	0.73	1	73	1	1	0	27.96	2	0	0	0	0	3	0	1	4
1470	0.711	1	80	1	0	0	24.2	1	0	0	0	0	2	0	2	4
1471	0.611	1	83	1	0	1	25.8	2	1	0	1	0	3	0	2	4
1472	0.677	1	79	1	1	0	25.13	2	0	0	0	1	3	1	2	4
1473	0.807	1	84	1	1	1	27.11	3	0	0	0	1	3	1	2	4
1474	0.665	1	76	1	0	0	21.2	3	0	0	0	0	2	1	2	4
1475	0.6	1	71	0	1	0	30.27	3	0	0	0	1	3	0	1	4
1476	0.628	0	81	0	0	0	25.16	3	0	0	1	1	3	1	2	4
1477	0.811	1	79	1	0	0	24.21	3	0	0	0	0	2	0	2	4
1478	0.775	1	74	1	0	0	20.22	3	0	0	0	1	2	0	1	4
1479	0.653	0	83	0	0	0	15.57	2	0	0	0	0	1	1	2	4
1480	0.674	1	81	1	0	1	20.88	3	0	0	0	1	2	1	2	4
1481	0.592	0	94	0	0	0	18.37	2	0	0	0	1	1	0	2	4
1482	0.602	0	78	0	0	0	31.73	2	0	0	0	0	3	0	2	4
1483	0.59	0	77	1	1	1	28.74	3	0	0	1	1	3	0	2	4
1484	0.641	1	80	1	1	0	21.49	3	0	0	0	0	2	0	2	4
1485	0.575	0	78	0	0	0	20.01	2	0	0	0	0	2	0	2	4
1486	0.572	1	76	1	0	0	31.29	3	1	0	1	0	3	1	2	4
1487	0.587	1	73	1	1	0	24.39	3	0	0	0	0	2	0	1	4
1488	0.631	0	80	0	0	0	25.23	3	1	0	1	0	3	1	2	4
1489	0.572	1	77	1	1	1	17.26	3	0	0	0	0	1	0	2	4
1490	0.586	0	77	0	0	1	21.78	3	0	0	0	1	2	1	2	4
1491	0.589	0	77	0	0	0	21.34	3	0	0	0	0	2	0	2	4
1492	0.625	1	74	1	1	0	19.31	3	0	0	0	0	2	0	1	4
1493	0.832	0	76	0	0	0	25.29	3	0	0	0	1	3	1	2	4
1494	0.573	1	80	0	1	0	25.84	2	0	0	0	0	3	0	2	4
1495	0.572	0	74	0	0	0	21.33	3	0	0	0	0	2	0	1	4
1496	0.575	1	73	1	1	1	24.34	3	1	0	0	0	2	0	1	4
1497	0.687	0	79	0	1	0	19.72	3	0	0	0	0	2	0	2	4
1498	0.686	0	79	1	1	1	29.61	3	0	1	0	1	3	1	2	4
1499	0.651	0	74	0	0	1	23.06	2	0	0	0	1	2	0	1	4
1500	0.602	0	81	0	0	1	18.98	2	1	0	1	0	2	0	2	4
1501	0.632	1	78	0	0	0	23.88	3	0	0	0	1	2	0	2	4
1502	0.645	1	86	1	1	0	20.85	2	0	0	0	0	2	0	2	4
1503	0.603	1	78	1	1	0	24.74	3	0	0	0	0	2	1	2	4
1504	0.874	1	73	1	1	0	18.88	3	1	0	1	0	2	0	1	4
1505	1.016	0	82	0	1	0	37.1	1	0	0	1	0	3	1	2	4
1506	0.76	1	89	0	1	0	26.52	1	0	0	0	0	3	0	2	4
1507	0.585	1	75	1	1	1	23.19	3	0	0	0	0	2	0	1	4
1508	0.655	0	76	0	0	1	23.2	3	1	0	1	0	2	0	2	4
1509	0.571	0	72	0	0	0	17.59	3	0	0	0	0	1	0	1	4
1510	0.614	0	84	0	1	0	22.82	3	0	0	0	0	2	0	2	4
1511	0.675	1	82	0	1	0	24.06	2	0	0	0	0	2	1	2	4
1512	0.765	0	78	1	1	0	27.39	2	1	0	1	0	3	1	2	4
1513	0.625	1	73	0	0	0	26.21	3	0	0	0	1	3	0	1	4
1514	0.593	0	75	0	0	0	22.2	1	0	0	0	1	2	1	1	4
1515	0.669	0	72	1	1	0	23.73	2	0	0	0	1	2	1	1	4
1516	0.589	0	75	0	0	0	24.45	3	0	0	0	0	2	0	1	4
1517	0.632	1	69	0	0	0	16.68	3	0	0	0	0	1	0	1	4
1518	0.572	0	66	0	0	0	20.93	3	0	0	0	1	2	0	1	4
1519	0.62	1	72	0	1	0	18	3	1	1	1	0	1	0	1	4
1520	0.58	1	71	1	1	0	24.06	3	0	0	0	1	2	0	1	4
1521	0.61	0	71	1	1	0	22.07	3	0	0	0	1	2	1	1	4
1522	0.672	0	67	0	0	0	26	3	0	0	0	0	3	1	1	4
1523	0.592	0	70	0	0	0	22.73	3	0	0	0	1	2	0	1	4
1524	0.603	1	70	1	1	1	23.3	3	0	0	0	1	2	1	1	4
1525	0.577	1	67	0	0	0	30.6	3	0	0	0	1	3	1	1	4
1526	0.604	0	65	0	0	0	26.44	3	0	0	0	1	3	0	1	4
1527	0.589	1	70	1	1	0	23.31	2	0	0	0	0	2	0	1	4
1528	0.595	0	68	0	0	0	24.11	3	0	0	0	0	2	0	1	4
1529	0.599	1	67	1	1	0	20.3	3	0	0	0	0	2	0	1	4
1530	0.716	0	71	0	0	0	28.95	2	0	0	0	0	3	0	1	4
1531	0.602	0	68	0	1	0	22.24	3	0	0	0	0	2	0	1	4
1532	0.629	1	68	1	1	0	21.95	2	0	0	0	0	2	0	1	4
1533	0.599	1	82	1	1	1	21.65	2	1	0	1	0	2	1	2	4
1534	0.575	0	70	0	1	0	29.01	3	1	1	0	1	3	1	1	4
1535	0.626	1	67	1	1	0	18.53	3	0	0	0	0	2	0	1	4
1536	0.71	0	77	0	0	0	38.53	3	0	0	0	0	3	1	2	4
1537	0.628	1	68	1	1	0	22.46	3	1	0	1	0	2	0	1	4
1538	0.862	0	67	0	0	0	32.79	3	1	1	1	0	3	1	1	4
1539	0.689	1	67	1	1	0	17.17	3	0	1	0	1	1	0	1	4
1540	0.584	0	70	0	0	0	24.63	2	0	0	0	0	2	1	1	4
1541	0.661	0	66	0	0	1	21.37	2	0	0	0	1	2	0	1	4
1542	0.626	1	67	1	1	1	21.72	3	0	0	0	0	2	0	1	4
1543	0.654	0	70	1	1	0	34.45	3	1	1	0	0	3	1	1	4
1544	0.646	1	68	1	1	1	19.73	3	0	0	0	0	2	1	1	4
1545	0.596	1	67	1	0	0	21.12	3	0	0	0	0	2	0	1	4
1546	0.683	0	66	0	0	1	20.31	3	0	0	0	1	2	0	1	4
1547	0.6	1	71	1	0	1	24.55	3	0	0	0	1	2	0	1	4
1548	0.577	0	70	0	0	0	25.2	3	0	0	0	0	3	1	1	4
1549	0.568	0	67	0	0	0	25.34	3	0	0	0	1	3	0	1	4
1550	0.59	0	65	0	0	0	24.37	3	0	1	0	1	2	1	1	4
1551	0.581	0	66	1	0	0	30.48	3	1	0	1	1	3	1	1	4
1552	0.62	0	71	0	0	0	22.55	3	0	0	0	1	2	1	1	4
1553	0.605	0	67	0	0	0	24.4	2	0	0	0	1	2	1	1	4
1554	1.746	1	66	1	1	0	26.67	3	0	0	0	0	3	0	1	4
1555	0.958	0	82	0	1	0	19.23	3	0	0	0	0	2	0	2	4
1556	1.248	1	76	1	0	1	21.78	3	0	0	0	0	2	0	2	4
1557	0.932	0	76	0	0	1	20.58	3	0	0	0	0	2	0	2	4
1558	1.387	1	72	1	1	0	25.91	2	0	0	0	1	3	1	1	4
1559	0.787	0	76	0	0	0	24.3	3	1	0	1	0	2	1	2	4
1560	0.637	1	73	1	0	0	22.41	3	0	0	0	0	2	1	1	4
1561	0.919	0	74	0	0	0	21.08	3	1	0	1	0	2	0	1	4
1562	0.968	1	79	1	0	1	22.41	3	0	0	0	0	2	0	2	4
1563	0.893	0	83	0	0	1	20.88	2	0	0	0	0	2	1	2	4
1564	0.674	1	80	1	1	0	20.94	3	0	0	0	0	2	0	2	4
1565	1.199	1	74	1	0	0	26.4	3	0	1	0	1	3	1	1	4
1566	0.585	1	76	1	0	0	25.86	3	0	0	0	0	3	1	2	4
1567	1.033	0	72	0	0	0	23.46	1	0	0	0	1	2	0	1	4
1568	0.619	0	82	1	0	0	27.49	2	0	0	0	1	3	0	2	4
1569	0.651	1	72	1	1	0	23.39	3	0	0	0	1	2	1	1	4
1570	0.572	1	76	0	0	0	31.64	1	0	0	0	0	3	1	2	4
1571	0.671	0	83	0	0	0	21.79	2	1	0	1	0	2	0	2	4
1572	0.734	1	75	1	1	1	21.34	2	0	0	0	0	2	0	1	4
1573	0.586	0	82	0	1	0	25.22	3	0	0	1	1	3	1	2	4
1574	0.676	0	87	0	0	0	30.44	2	0	0	0	0	3	0	2	4
1575	0.765	1	76	1	1	0	28.58	2	1	0	0	1	3	1	2	4
1576	0.791	0	72	0	0	0	21.64	3	0	0	0	0	2	0	1	4
1577	0.591	1	78	0	0	0	22.32	3	0	0	0	1	2	0	2	4
1578	0.67	0	72	0	0	0	24.89	3	1	0	1	0	2	0	1	4
1579	0.58	0	78	0	0	0	24.67	2	0	0	0	0	2	1	2	4
1580	0.65	1	81	1	0	0	24.97	2	0	0	0	0	2	0	2	4
1581	0.719	1	72	1	1	1	24.96	3	0	0	0	0	2	1	1	4
1582	0.622	0	88	0	0	0	19.17	2	0	0	0	0	2	0	2	4
1583	0.615	0	79	0	1	0	18.92	3	0	0	0	0	2	0	2	4
1584	0.611	0	72	0	0	0	20.93	3	0	1	0	1	2	0	1	4
1585	0.583	0	73	0	0	0	20.61	2	0	0	0	0	2	1	1	4
1586	0.612	1	80	1	1	0	20.07	2	0	0	0	0	2	0	2	4
1587	0.638	0	79	0	0	0	25.2	1	0	0	0	0	3	1	2	4
1588	0.762	0	74	0	0	1	21.36	2	0	0	0	0	2	1	1	4
1589	0.603	0	78	0	0	0	26.84	1	0	0	0	0	3	1	2	4
1590	0.769	0	74	0	0	0	23.19	2	0	0	0	0	2	0	1	4
1591	0.735	0	79	0	0	0	30.39	2	0	0	0	0	3	1	2	4
1592	0.798	1	80	1	1	1	28.13	3	0	1	0	1	3	1	2	4
1593	0.754	0	79	0	1	1	23.5	2	1	0	1	0	2	1	2	4
1594	0.599	0	79	0	1	0	15.56	3	0	0	0	0	1	0	2	4
1595	0.589	1	81	1	1	0	20.32	1	0	0	0	1	2	0	2	4
1596	0.586	0	78	0	0	0	28.29	3	0	0	0	0	3	1	2	4
1597	0.583	0	76	0	0	0	23.42	3	0	0	0	0	2	0	2	4
1598	0.707	0	77	0	1	0	22.67	3	0	0	1	0	2	0	2	4
1599	0.774	0	79	0	0	0	24.03	2	0	0	0	1	2	1	2	4
1600	0.721	0	72	0	0	0	24.59	2	0	0	0	0	2	0	1	4
1601	0.594	0	72	0	0	1	27.11	3	0	0	0	1	3	1	1	4
1602	0.798	0	72	0	0	0	24.77	3	0	0	0	0	2	1	1	4
1603	0.82	0	75	0	0	0	22.81	3	1	0	1	0	2	1	1	4
1604	0.649	0	81	0	0	0	32.82	2	0	0	0	0	3	0	2	4
1605	0.681	1	77	0	1	0	32.99	3	0	1	0	1	3	1	2	4
1606	0.631	0	73	0	0	0	28.69	3	0	1	0	1	3	0	1	4
1607	0.698	0	75	0	0	0	23.23	2	0	0	0	0	2	0	1	4
1608	0.703	0	75	0	0	0	32.03	3	0	0	0	1	3	0	1	4
1609	0.831	1	76	1	1	0	27.68	3	0	1	0	1	3	0	2	4
1610	0.573	0	84	0	0	0	24	1	1	0	1	0	2	1	2	4
1611	0.781	0	78	0	0	0	28.44	2	1	0	1	0	3	1	2	4
1612	0.587	0	74	0	0	0	22.18	3	0	0	0	0	2	1	1	4
1613	0.616	0	81	0	1	0	19.91	2	1	0	1	0	2	0	2	4
1614	0.637	1	76	1	0	1	23.88	2	0	0	0	1	2	0	2	4
1615	0.792	0	78	0	0	0	25.1	3	0	0	0	1	3	0	2	4
1616	0.725	0	74	0	0	0	22.64	3	0	0	0	1	2	0	1	4
1617	0.874	0	76	0	0	0	28.17	1	0	0	0	1	3	0	2	4
1618	0.696	0	75	1	0	0	24.65	3	0	0	0	1	2	1	1	4
1619	0.569	0	75	0	0	0	31.11	1	0	0	0	1	3	1	1	4
1620	0.796	0	80	0	0	0	24.39	1	0	0	0	0	2	1	2	4
1621	0.608	1	81	1	0	0	21.4	3	0	0	0	1	2	0	2	4
1622	0.61	0	83	0	0	0	21.46	1	0	0	0	1	2	0	2	4
1623	0.618	0	75	1	0	0	27.11	3	0	0	0	1	3	0	1	4
1624	0.704	1	73	1	1	0	24.84	1	0	0	0	0	2	0	1	4
1625	0.627	0	73	0	0	0	25.33	3	0	0	0	1	3	0	1	4
1626	0.657	0	78	0	0	0	30.09	3	0	0	0	1	3	1	2	4
1627	0.655	0	81	0	0	0	23.07	3	0	0	0	1	2	0	2	4
1628	0.667	0	77	0	0	0	23.27	3	0	0	0	0	2	0	2	4
1629	0.579	0	76	0	1	0	24.53	3	0	0	0	0	2	1	2	4
1630	0.679	0	76	0	0	0	24.45	3	0	0	0	0	2	0	2	4
1631	0.814	0	78	0	0	0	24.86	3	1	0	1	0	2	1	2	4
1632	0.569	0	75	0	1	0	21.93	3	0	0	0	0	2	1	1	4
1633	0.634	0	75	0	0	0	22.66	1	1	0	1	0	2	1	1	4
1634	0.58	0	91	0	1	0	16.52	1	1	0	0	0	1	1	2	4
1635	0.678	0	76	0	1	1	24.11	3	0	0	0	0	2	0	2	4
1636	0.958	1	75	0	1	0	19.95	3	0	0	0	0	2	0	1	4
1637	0.63	1	74	1	0	0	19.57	3	0	0	0	1	2	0	1	4
1638	0.88	0	77	0	1	0	19.22	3	1	0	1	0	2	0	2	4
1639	0.88	1	77	1	1	0	29.24	3	0	0	0	1	3	0	2	4
1640	0.64	1	75	0	0	1	20.03	2	0	0	0	0	2	0	1	4
1641	0.707	0	76	0	0	0	25.45	3	0	0	0	0	3	0	2	4
1642	0.652	0	77	0	0	1	24	3	1	1	0	1	2	1	2	4
1643	0.632	0	86	0	0	0	23.05	3	1	0	1	0	2	1	2	4
1644	0.739	1	73	0	0	0	27.25	3	0	0	0	0	3	0	1	4
1645	0.651	0	77	1	0	0	21.31	3	0	0	0	0	2	0	2	4
1646	0.664	1	72	1	1	0	24.45	3	0	0	0	1	2	0	1	4
1647	0.65	0	82	0	0	0	25.83	3	0	0	0	0	3	0	2	4
1648	0.736	1	73	1	1	0	19.29	3	0	0	0	0	2	0	1	4
1649	0.608	0	75	0	0	0	25.08	3	0	0	0	0	3	1	1	4
1650	0.761	0	74	0	0	0	23.12	3	0	0	0	0	2	1	1	4
1651	0.68	1	73	1	0	0	19.47	3	0	0	0	1	2	0	1	4
1652	0.783	0	82	0	0	0	31.69	3	1	0	1	1	3	1	2	4
1653	0.632	1	75	1	1	0	25.83	3	0	0	0	1	3	1	1	4
1654	0.669	0	73	0	0	0	30.84	3	0	0	0	0	3	1	1	4
1655	0.714	1	73	1	1	0	29.3	2	0	0	0	1	3	0	1	4
1656	0.583	1	85	0	1	0	19.43	3	0	0	0	0	2	0	2	4
1657	0.682	1	74	1	1	0	22.86	3	0	0	0	0	2	0	1	4
1658	0.638	1	76	0	1	0	21.7	3	0	0	0	1	2	0	2	4
1659	0.713	0	78	0	0	0	21.53	2	0	0	0	0	2	0	2	4
1660	0.624	1	77	1	0	1	23.71	3	0	0	0	0	2	1	2	4
1661	0.708	1	73	1	1	0	21.91	3	0	0	0	0	2	1	1	4
1662	0.603	1	75	1	1	0	19.27	3	0	0	1	0	2	0	1	4
1663	0.691	0	74	0	0	0	21.36	3	0	0	0	0	2	1	1	4
1664	0.631	0	75	0	0	0	22.66	3	0	0	0	0	2	0	1	4
1665	0.651	1	79	0	1	0	20.07	3	0	0	0	0	2	0	2	4
1666	0.632	0	78	0	0	0	23.92	3	0	0	0	0	2	1	2	4
1667	0.627	0	84	0	0	0	20.5	2	0	0	0	0	2	1	2	4
1668	0.604	0	74	0	0	0	31.36	3	0	0	0	0	3	1	1	4
1669	0.568	1	72	1	1	0	23.38	1	0	0	0	0	2	1	1	4
1670	0.805	1	72	1	1	0	27.04	3	0	1	0	1	3	0	1	4
1671	0.963	1	74	1	0	0	20.24	3	0	0	0	0	2	0	1	4
1672	0.66	0	73	0	0	0	31.99	3	0	0	0	0	3	1	1	4
1673	0.823	0	77	0	0	0	21.93	3	1	0	1	0	2	0	2	4
1674	0.577	0	76	0	0	1	27.71	3	0	0	0	1	3	1	2	4
1675	0.733	0	81	0	0	0	25.44	3	0	0	0	0	3	1	2	4
1676	0.737	0	77	0	0	0	36.98	3	0	0	0	0	3	1	2	4
1677	0.667	1	75	1	0	0	23.46	2	0	0	0	0	2	1	1	4
1678	0.705	0	71	1	1	1	24.34	3	1	0	1	0	2	1	1	4
1679	0.711	0	78	1	0	0	25.81	3	0	0	0	1	3	0	2	4
1680	0.6	0	73	0	1	0	22.22	3	0	0	1	1	2	1	1	4
1681	0.643	0	80	0	0	0	22.5	3	0	0	0	0	2	0	2	4
1682	0.643	0	84	0	0	0	23.6	3	1	0	1	0	2	0	2	4
1683	0.786	0	73	0	0	1	29.26	3	1	0	1	1	3	1	1	4
1684	0.6	0	84	0	0	0	22.99	3	0	1	0	1	2	1	2	4
1685	0.574	0	78	0	0	0	24.8	2	0	0	0	1	2	1	2	4
1686	0.619	0	82	0	0	0	28.4	3	0	0	0	0	3	1	2	4
1687	0.604	1	74	0	0	0	29.38	3	1	1	0	1	3	1	1	4
1688	0.62	0	80	0	0	0	31.3	3	0	1	0	1	3	0	2	4
1689	0.585	1	76	1	1	0	21.45	3	0	0	0	0	2	1	2	4
1690	0.639	0	74	0	0	0	25	3	0	0	0	1	3	1	1	4
1691	0.593	0	78	0	0	0	29.01	3	1	0	1	0	3	1	2	4
1692	0.573	1	81	1	1	0	20.57	2	1	0	1	0	2	1	2	4
1693	0.596	1	75	1	1	0	25.21	3	0	0	0	1	3	1	1	4
1694	0.776	1	79	1	1	0	26.99	3	0	0	0	1	3	0	2	4
1695	0.652	0	81	0	0	0	21.78	3	0	0	0	0	2	0	2	4
1696	0.573	0	78	0	0	0	28.13	2	0	0	0	1	3	1	2	4
1697	0.752	0	77	0	0	0	28.83	3	0	0	0	0	3	0	2	4
1698	0.716	1	82	1	1	0	25.01	3	0	0	0	0	3	1	2	4
1699	0.711	1	79	1	1	0	19.49	3	0	0	0	0	2	0	2	4
1700	0.679	0	81	0	0	0	17.75	3	0	0	0	0	1	0	2	4
1701	0.926	0	83	1	1	0	26.63	2	1	0	1	0	3	1	2	4
1702	0.619	0	80	1	1	0	20.78	3	1	0	1	0	2	0	2	4
1703	0.723	1	77	1	1	0	29.74	3	0	0	0	1	3	0	2	4
1704	1.222	0	76	0	0	0	24	3	0	0	0	0	2	0	2	4
1705	0.674	1	76	0	1	0	25.65	2	0	0	0	1	3	0	2	4
1706	1.715	0	70	0	1	0	26.74	3	0	0	0	0	3	1	1	4
1707	0.949	1	81	0	0	0	21.49	3	0	0	0	1	2	0	2	4
1708	0.618	0	79	0	0	0	24.35	3	0	0	0	1	2	1	2	4
1709	0.935	1	74	1	0	0	24.02	3	0	0	0	1	2	0	1	4
1710	0.605	0	74	0	1	0	27.14	3	0	0	0	1	3	1	1	4
1711	0.734	0	77	0	0	0	27.39	3	0	0	0	0	3	0	2	4
1712	0.622	0	73	0	0	0	23.8	3	1	0	0	0	2	0	1	4
1713	0.623	1	74	0	0	0	34.63	2	0	0	0	1	3	1	1	4
1714	0.862	1	86	0	0	0	25.21	1	0	0	0	1	3	1	2	4
1715	0.709	0	81	0	0	1	26.64	2	1	0	1	0	3	0	2	4
1716	0.779	0	73	0	0	0	21.5	3	0	0	0	1	2	0	1	4
1717	0.626	1	76	0	0	0	30.78	3	0	0	0	1	3	0	2	4
1718	0.579	0	79	0	0	0	27.56	3	0	0	0	0	3	0	2	4
1719	0.718	0	71	0	0	0	20.89	3	0	0	0	0	2	0	1	4
1720	0.611	0	75	0	0	0	25.33	3	1	0	0	0	3	0	1	4
1721	0.664	0	75	0	0	0	30.32	3	1	0	1	0	3	1	1	4
1722	0.624	1	75	1	0	0	31.83	3	0	0	0	1	3	1	1	4
1723	0.696	1	72	1	1	0	28.24	3	0	0	0	1	3	1	1	4
1724	0.584	0	82	0	0	0	25.97	2	1	0	0	0	3	0	2	4
1725	0.629	1	74	1	0	0	33.43	3	0	0	0	0	3	1	1	4
1726	0.571	1	78	1	0	0	33.46	3	0	0	0	1	3	1	2	4
1727	0.614	0	75	0	0	0	26.99	3	0	0	0	1	3	1	1	4
1728	0.621	0	79	1	0	0	22.51	3	0	0	0	0	2	1	2	4
1729	0.649	0	81	0	0	0	20.89	3	0	0	0	0	2	1	2	4
1730	0.573	1	80	0	0	0	23.42	3	0	0	0	0	2	0	2	4
1731	0.587	0	72	0	0	0	28.76	3	0	0	0	1	3	1	1	4
1732	0.722	1	78	0	1	0	30.84	3	0	1	0	1	3	0	2	4
1733	0.631	1	77	1	1	0	20.69	3	0	0	0	0	2	1	2	4
1734	0.61	0	75	0	0	0	28.62	3	0	0	0	0	3	0	1	4
1735	0.602	0	85	0	0	0	21.36	3	0	0	0	1	2	0	2	4
1736	0.674	1	77	1	1	0	22.31	3	0	0	0	1	2	0	2	4
1737	0.714	1	79	0	1	0	19.61	3	0	0	0	0	2	0	2	4
1738	0.612	0	77	0	0	0	23.12	3	0	0	0	0	2	1	2	4
1739	0.686	0	71	0	0	0	26.04	3	0	0	0	1	3	1	1	4
1740	0.657	0	71	0	0	0	24.24	2	0	0	0	0	2	0	1	4
1741	0.596	0	71	0	0	0	27.73	3	0	0	0	0	3	1	1	4
1742	0.69	1	71	1	1	0	23.29	3	0	0	0	1	2	1	1	4
1743	0.645	0	71	0	0	0	26.71	3	0	0	0	0	3	1	1	4
1744	0.705	1	71	1	1	0	24.38	3	0	0	1	0	2	0	1	4
1745	0.582	1	68	1	1	0	26.29	3	0	0	0	1	3	1	1	4
1746	0.59	0	70	0	0	1	27.59	3	0	0	0	0	3	1	1	4
1747	0.61	1	70	1	1	0	29.03	3	0	0	0	0	3	1	1	4
1748	0.624	0	70	0	0	0	20	2	0	0	0	0	2	0	1	4
1749	0.599	0	72	0	0	1	26.75	3	0	0	0	0	3	0	1	4
1750	0.588	0	69	0	0	0	29.05	3	0	0	0	0	3	0	1	4
1751	0.712	0	69	0	0	0	25.08	1	0	0	1	0	3	1	1	4
1752	0.629	0	69	0	0	0	23.07	2	0	0	0	0	2	0	1	4
1753	0.64	1	69	1	0	0	28.84	3	0	0	0	0	3	1	1	4
1754	0.603	0	65	0	0	0	24.56	3	1	0	1	0	2	0	1	4
1755	0.576	0	70	0	0	0	28.38	3	0	0	0	0	3	1	1	4
1756	0.663	0	68	0	0	0	25	3	0	0	0	1	3	1	1	4
1757	0.644	0	68	0	0	0	24.61	3	0	0	0	0	2	0	1	4
1758	0.613	0	71	0	0	0	27.41	3	0	0	0	0	3	0	1	4
1759	0.652	0	69	0	0	1	25.78	3	1	0	1	0	3	0	1	4
1760	0.768	1	74	1	1	0	20.2	2	0	0	0	0	2	1	1	4
1761	0.613	0	84	0	1	0	25.81	1	0	1	0	1	3	1	2	4
1762	0.698	1	68	0	0	0	25.78	3	0	0	0	0	3	1	1	4
1763	0.641	0	68	0	0	1	21.79	3	0	0	0	0	2	0	1	4
1764	0.625	0	68	0	0	0	24	1	0	0	1	0	2	1	1	4
1765	0.618	0	68	0	0	0	25.91	3	1	0	1	0	3	1	1	4
1766	0.58	0	70	1	0	0	21.64	1	0	0	0	0	2	0	1	4
1767	0.666	0	68	0	0	1	26.44	3	0	0	0	1	3	1	1	4
1768	0.662	0	68	0	0	0	27.19	3	0	0	0	0	3	1	1	4
1769	0.664	0	67	0	0	0	20.83	3	1	0	1	0	2	1	1	4
1770	0.587	1	67	1	1	0	23.92	3	1	0	0	0	2	0	1	4
1771	0.572	1	78	1	1	0	23.18	3	0	0	0	1	2	1	2	4
1772	0.64	0	67	0	1	1	24.17	3	1	0	0	0	2	0	1	4
1773	0.688	0	67	0	0	0	21.64	3	1	1	0	1	2	1	1	4
1774	0.697	0	67	0	0	0	26.57	3	0	1	0	0	3	1	1	4
1775	0.598	0	66	0	0	0	28.06	3	0	0	0	1	3	1	1	4
1776	0.59	1	66	1	1	0	23.15	3	0	0	0	0	2	0	1	4
1777	0.609	0	66	0	0	0	23.87	3	0	0	0	0	2	0	1	4
1778	0.603	0	65	0	0	0	17.71	3	0	0	0	0	1	1	1	4
1779	0.625	0	72	0	0	0	32.05	3	0	0	0	0	3	0	1	4
1780	0.648	1	67	1	1	0	19.57	3	0	0	0	0	2	0	1	4
1781	0.606	0	65	0	0	0	22.31	3	0	0	0	1	2	0	1	4
1782	0.624	1	68	1	1	0	21.11	3	0	0	1	0	2	0	1	4
1783	0.699	0	65	0	0	0	28.31	3	0	0	0	0	3	0	1	4
1784	0.749	1	67	0	0	0	30.48	3	0	1	0	1	3	1	1	4
1785	0.831	0	66	0	0	1	25.44	3	1	0	1	0	3	1	1	4
1786	0.693	0	66	0	0	0	24.3	3	0	0	0	0	2	0	1	4
1787	0.659	0	69	0	0	0	22.31	3	0	0	0	0	2	1	1	4
1788	0.582	0	68	0	0	0	32.47	3	0	0	0	1	3	1	1	4
1789	0.621	0	71	0	1	0	24.14	3	1	1	0	1	2	0	1	4
1790	0.675	0	67	0	0	0	25.15	3	0	0	0	0	3	1	1	4
1791	0.692	0	68	0	0	0	29.17	3	1	0	1	0	3	1	1	4
1792	0.674	1	70	1	1	0	28.01	3	0	0	0	1	3	1	1	4
1793	0.585	0	71	1	0	0	28.28	3	0	0	0	1	3	1	1	4
1794	0.607	0	68	0	0	0	23.92	3	1	0	1	0	2	1	1	4
1795	0.688	1	68	1	1	0	27.36	3	0	0	0	0	3	1	1	4
1796	0.575	0	70	0	0	0	23.46	3	0	0	0	1	2	0	1	4
1797	0.808	0	69	0	0	0	23.93	3	0	0	0	0	2	1	1	4
1798	0.602	0	66	0	0	0	22.07	3	0	0	0	0	2	0	1	4
1799	0.943	0	68	0	0	0	27.77	3	0	0	0	0	3	1	1	4
1800	0.771	0	68	0	0	0	27.24	3	0	0	0	0	3	1	1	4
1801	0.623	0	70	1	0	1	27.29	3	1	1	1	0	3	1	1	4
1802	0.783	1	68	0	1	1	29.75	3	0	0	0	0	3	1	1	4
1803	0.724	0	71	1	0	0	25.33	3	0	0	1	0	3	1	1	4
1804	0.695	0	66	0	0	0	24.77	3	0	0	0	0	2	1	1	4
1805	1.582	1	67	1	1	1	24.17	3	0	0	0	0	2	1	1	4
1806	1.197	0	68	0	0	0	27.55	3	0	0	0	1	3	0	1	4
1807	1.39	0	67	0	0	0	29.24	2	0	0	0	0	3	1	1	4
1808	1.604	1	68	0	1	0	28.08	2	0	0	0	0	3	1	1	4
1809	1.968	0	66	0	0	0	18.77	3	0	0	0	0	2	1	1	4
1810	3.543	0	68	0	0	0	29.9	3	0	0	0	1	3	1	1	4
1811	0.621	0	66	0	0	0	20.78	3	0	0	0	0	2	0	1	4
1812	0.672	0	71	0	0	0	25.89	3	0	0	0	0	3	1	1	4
1813	0.82	0	70	0	0	0	22.77	3	0	0	0	0	2	1	1	4
1814	1.184	1	71	1	1	0	19.75	3	0	0	0	0	2	1	1	4
1815	0.918	1	69	1	0	0	29.4	3	0	0	0	0	3	0	1	4
1816	0.788	0	70	0	0	1	21.76	3	0	0	0	0	2	0	1	4
1817	4.217	0	66	0	0	0	24.73	3	0	0	0	1	2	0	1	4
1818	0.888	0	71	0	0	0	27.56	3	0	0	0	0	3	0	1	4
1819	0.854	0	67	0	0	0	29.69	3	0	0	0	0	3	1	1	4
1820	1.223	1	69	0	0	1	24.52	3	0	0	0	1	2	0	1	4
1821	1.026	0	66	0	0	0	26.14	3	0	0	0	0	3	0	1	4
1822	0.605	1	68	1	1	0	26.61	3	0	0	1	1	3	1	1	4
1823	0.594	1	71	1	1	0	26.24	3	0	0	0	0	3	1	1	4
1824	0.898	0	66	0	0	0	24.14	3	0	0	0	0	2	1	1	4
1825	0.61	0	70	0	0	0	26.67	3	0	1	0	0	3	0	1	4
1826	0.673	0	66	0	0	0	25.56	3	1	0	1	0	3	1	1	4
1827	0.773	0	68	0	0	0	23.83	3	0	0	0	0	2	1	1	4
1828	0.694	1	70	1	0	0	21.64	3	0	0	0	0	2	0	1	4
1829	0.684	0	71	0	0	0	24.2	3	1	0	0	0	2	0	1	4
1830	0.758	0	69	0	0	0	25.92	1	1	1	1	0	3	1	1	4
1831	0.661	0	67	0	0	1	28.13	3	1	0	1	0	3	1	1	4
1832	0.662	0	67	0	0	0	29.78	1	0	0	1	0	3	1	1	4
1833	0.672	0	65	0	0	0	23.05	3	0	0	0	0	2	1	1	4
1834	0.647	1	70	0	0	0	25.4	3	0	0	0	0	3	0	1	4
1835	1.197	0	65	0	0	0	24.14	3	0	0	0	0	2	0	1	4
1836	0.658	0	66	0	0	0	21.37	3	0	0	0	0	2	1	1	4
1837	0.598	0	68	0	0	0	20.54	2	1	0	0	0	2	1	1	4
1838	0.682	0	68	0	0	0	23.96	3	0	0	0	0	2	0	1	4
1839	0.692	0	65	0	0	0	31.11	3	0	1	0	1	3	1	1	4
1840	0.603	0	67	0	0	1	30.54	3	0	0	0	0	3	1	1	4
1841	0.607	0	68	0	0	0	26.3	3	0	0	0	0	3	1	1	4
1842	0.619	0	70	0	0	0	20.61	3	0	0	0	0	2	0	1	4
1843	0.733	0	78	0	0	0	29.05	3	1	0	1	0	3	1	2	4
1844	0.63	1	68	1	1	0	23.03	3	0	0	0	0	2	1	1	4
1845	0.587	0	67	0	0	0	30.3	3	0	1	0	1	3	0	1	4
1846	0.692	1	68	1	1	0	26.04	3	0	0	0	0	3	0	1	4
1847	0.598	0	71	0	0	1	27.59	3	0	0	0	1	3	1	1	4
1848	0.597	1	67	1	1	0	26.99	3	0	0	0	0	3	1	1	4
1849	0.702	0	66	0	0	1	26.67	3	1	0	1	0	3	0	1	4
1850	0.672	0	70	0	1	0	23.14	3	0	0	0	0	2	1	1	4
1851	0.652	0	70	1	1	0	28.88	3	1	0	1	0	3	0	1	4
1852	0.915	1	77	0	1	0	25.24	3	0	0	0	0	3	1	2	4
1853	1.066	1	78	0	1	0	23.83	3	0	0	0	0	2	0	2	4
1854	0.646	0	67	0	0	0	19.22	3	0	0	0	0	2	0	1	4
1855	0.568	0	71	0	0	0	28.76	3	0	0	1	0	3	0	1	4
1856	0.64	1	66	1	1	0	24.27	3	0	0	1	0	2	1	1	4
1857	0.619	0	66	0	0	0	24.24	3	0	0	0	0	2	0	1	4
1858	0.654	1	69	1	0	0	26.42	3	0	0	0	0	3	0	1	4
1859	0.581	1	78	1	1	0	18.37	3	0	0	0	0	1	1	2	4
